# Supplementary material for: (4′-Acet­yloxy-1,3,1′-trioxo-1,3,4,4a,4b,5,6,7,9,9a-deca­hydro­spiro­[indene-2,9′-pyrano[4,3-a]pyrrolizin]-3′-yl)methyl acetate
Source: Acta Crystallogr Sect E Struct Rep Online. 2013 Nov 13;69(Pt 12):o1764. doi: 10.1107/S1600536813029826 (PMC3885038; doi:10.1107/S1600536813029826)
Supplement: Supplementary file 1 [file e-69-o1764-sup1.cif]

##############################################################################
#                                                                            #
# This CIF contains the data in a paper accepted for publication in          #
# Acta Crystallographica Section E. It conforms to the requirements of       #
# Notes for Authors for Acta Crystallographica Section E, and has been       #
# peer reviewed under the auspices of the IUCr Commission on Journals.       #
#                                                                            #
# Full details of the Crystallographic Information File format               #
# are given in the paper "The Crystallographic Information File (CIF):       #
# a New Standard Archive File for Crystallography" by S. R. Hall, F. H.      #
# Allen and I. D. Brown [Acta Cryst. (1991), A47, 655-685].                  #
#                                                                            #
# The current version of the core CIF dictionary is obtainable from          #
# ftp://ftp.iucr.org/pub/cif_core.dic.                                       #
#                                                                            #
# Software is freely available for graphical display of the structure(s)     #
# in this CIF. For information consult the CIF software page                 #
# http://www.iucr.org/resources/cif/software.                                #
#                                                                            #
# This file may be used for bona fide research purposes within the           #
# scientific community so long as proper attribution is given to the journal # 
# article from which it was obtained.                                        #
#                                                                            #
##############################################################################
data_I
_audit_creation_method     SHELXL-97
_database_code_depnum_ccdc_archive     'CCDC 969568'
_chemical_name_systematic
;\
(4'-Acetyloxy-1,3,1'-trioxo-1,3,4,4a,4b,5,6,7,9,9a-\
decahydrospiro[indene-2,9'-pyrano[4,3-<i>a</i>]pyrrolizin]-3'-yl)methyl
acetate
;
_chemical_name_common     ?
_chemical_formula_moiety     'C23 H23 N O8'
_chemical_formula_sum     'C23 H23 N O8'
_chemical_formula_iupac     'C23 H23 N O8'
_chemical_formula_weight     441.42
_chemical_melting_point     463.15
_symmetry_cell_setting     orthorhombic
_symmetry_space_group_name_H-M     'P 21 21 21'
_symmetry_space_group_name_Hall     'P 2ac 2ab'
loop_
    _symmetry_equiv_pos_as_xyz
    'x, y, z'
    '-x+1/2, -y, z+1/2'
    'x+1/2, -y+1/2, -z'
    '-x, y+1/2, -z+1/2'
_cell_length_a     10.4817(4)
_cell_length_b     13.4904(5)
_cell_length_c     15.1639(5)
_cell_angle_alpha     90.00
_cell_angle_beta     90.00
_cell_angle_gamma     90.00
_cell_volume     2144.21(13)
_cell_formula_units_Z     4
_cell_measurement_reflns_used     3596
_cell_measurement_theta_min     2.68
_cell_measurement_theta_max     24.17
_cell_measurement_temperature     295(2)
_cell_special_details     ?
_exptl_crystal_description     block
_exptl_crystal_colour     yellow
_exptl_crystal_size_max     0.35
_exptl_crystal_size_mid     0.30
_exptl_crystal_size_min     0.25
_exptl_crystal_density_diffrn     1.367
_exptl_crystal_density_meas     ?
_exptl_crystal_density_method     'not measured'
_exptl_crystal_F_000     928
_exptl_absorpt_coefficient_mu     0.104
_exptl_absorpt_correction_type     multi-scan
_exptl_absorpt_process_details     '(SADABS; Bruker, 2004)'
_exptl_absorpt_correction_T_min     0.9644
_exptl_absorpt_correction_T_max     0.9744
_exptl_special_details     ?
_diffrn_ambient_temperature     295(2)
_diffrn_radiation_type     MoK\a
_diffrn_radiation_wavelength     0.71073
_diffrn_radiation_source     'fine-focus sealed tube'
_diffrn_radiation_monochromator     graphite
_diffrn_measurement_device_type     'Bruker Kappa APEXII CCD'
_diffrn_measurement_method     '\w and \f scan'
_diffrn_reflns_number     15087
_diffrn_reflns_av_R_equivalents     0.0316
_diffrn_reflns_av_sigmaI/netI     0.0407
_diffrn_reflns_theta_min     2.36
_diffrn_reflns_theta_max     29.30
_diffrn_reflns_theta_full     29.30
_diffrn_measured_fraction_theta_max     0.998
_diffrn_measured_fraction_theta_full     0.998
_diffrn_reflns_limit_h_min     -13
_diffrn_reflns_limit_h_max     14
_diffrn_reflns_limit_k_min     -18
_diffrn_reflns_limit_k_max     17
_diffrn_reflns_limit_l_min     -20
_diffrn_reflns_limit_l_max     20
_refine_special_details
;
Refinement of <i>F</i>^2^ against ALL reflections. The weighted <i>R</i>-factor
<i>wR</i> and goodness of fit <i>S</i> are based on <i>F</i>^2^, conventional
<i>R</i>-factors <i>R</i> are based on <i>F</i>, with <i>F</i> set to zero for
negative <i>F</i>^2^. The threshold expression of <i>F</i>^2^ >
\s(<i>F</i>^2^) is used only for calculating <i>R</i>-factors(gt) <i>etc</i>.
and is not relevant to the choice of reflections for refinement.
<i>R</i>-factors based on <i>F</i>^2^ are statistically about twice as large
as those based on <i>F</i>, and <i>R</i>-factors based on ALL data will be
even larger.
;
_reflns_number_total     5845
_reflns_number_gt     4256
_reflns_threshold_expression     I>2\s(I)
_refine_ls_structure_factor_coef     Fsqd
_refine_ls_matrix_type     full
_refine_ls_R_factor_all     0.0757
_refine_ls_R_factor_gt     0.0517
_refine_ls_wR_factor_gt     0.1311
_refine_ls_wR_factor_ref     0.1463
_refine_ls_goodness_of_fit_ref     1.033
_refine_ls_restrained_S_all     1.033
_refine_ls_number_reflns     5845
_refine_ls_number_parameters     292
_refine_ls_number_restraints     0
_refine_ls_hydrogen_treatment     constr
_refine_ls_weighting_scheme     calc
_refine_ls_weighting_details
         'calc w=1/[\s^2^(Fo^2^)+(0.0808P)^2^+0.0734P] where P=(Fo^2^+2Fc^2^)/3'
_atom_sites_solution_hydrogens     geom
_atom_sites_solution_primary     direct
_atom_sites_solution_secondary     difmap
_refine_ls_shift/su_max     0.000
_refine_ls_shift/su_mean     0.000
_refine_diff_density_max     0.457
_refine_diff_density_min     -0.212
_refine_ls_extinction_method     'SHELXL97 (Sheldrick, 2008)'
_refine_ls_extinction_coef     0.0075(16)
_refine_ls_extinction_expression
                                  'Fc^*^=kFc[1+0.001xFc^2^\l^3^/sin(2\q)]^-1/4^'
_refine_ls_abs_structure_details     ?
_refine_ls_abs_structure_Flack     ?
loop_
    _atom_type_symbol
    _atom_type_description
    _atom_type_scat_dispersion_real
    _atom_type_scat_dispersion_imag
    _atom_type_scat_source
    'C' 'C' 0.0033 0.0016
                         'International Tables Vol C Tables 4.2.6.8 and 6.1.1.4'
    'H' 'H' 0.0000 0.0000
                         'International Tables Vol C Tables 4.2.6.8 and 6.1.1.4'
    'N' 'N' 0.0061 0.0033
                         'International Tables Vol C Tables 4.2.6.8 and 6.1.1.4'
    'O' 'O' 0.0106 0.0060
                         'International Tables Vol C Tables 4.2.6.8 and 6.1.1.4'
_computing_data_collection     'APEX2 (Bruker, 2004)'
_computing_cell_refinement     'APEX2 and SAINT (Bruker, 2004)'
_computing_data_reduction     'SAINT and XPREP (Bruker, 2004)'
_computing_structure_solution     'SIR92 (Altomare <i>et al.</i>, 1993)'
_computing_structure_refinement     'SHELXL97 (Sheldrick, 2008)'
_computing_molecular_graphics     'ORTEP-3 for Windows (Farrugia, 2012)'
_computing_publication_material     'PLATON (Spek, 2009)'
loop_
    _atom_site_type_symbol
    _atom_site_label
    _atom_site_fract_x
    _atom_site_fract_y
    _atom_site_fract_z
    _atom_site_U_iso_or_equiv
    _atom_site_adp_type
    _atom_site_calc_flag
    _atom_site_refinement_flags
    _atom_site_occupancy
    _atom_site_symmetry_multiplicity
    _atom_site_disorder_assembly
    _atom_site_disorder_group
    C C1 0.5649(2) 0.55253(15) 0.53169(13) 0.0353(4) Uani d . 1 1 . .
    C C2 0.4474(2) 0.57154(16) 0.58231(13) 0.0397(5) Uani d . 1 1 . .
    C C3 0.3942(3) 0.6609(2) 0.60898(17) 0.0557(6) Uani d . 1 1 . .
    H H3 0.4353 0.7208 0.5984 0.067 Uiso calc R 1 1 . .
    C C4 0.2786(3) 0.6575(3) 0.6515(2) 0.0727(9) Uani d . 1 1 . .
    H H4 0.2409 0.7165 0.6696 0.087 Uiso calc R 1 1 . .
    C C5 0.2171(3) 0.5700(3) 0.6681(2) 0.0754(9) Uani d . 1 1 . .
    H H5 0.1396 0.5709 0.6979 0.090 Uiso calc R 1 1 . .
    C C6 0.2679(3) 0.4801(2) 0.64149(19) 0.0610(7) Uani d . 1 1 . .
    H H6 0.2256 0.4207 0.6520 0.073 Uiso calc R 1 1 . .
    C C7 0.3843(2) 0.48261(18) 0.59866(15) 0.0422(5) Uani d . 1 1 . .
    C C8 0.4589(2) 0.39934(16) 0.56199(15) 0.0399(5) Uani d . 1 1 . .
    C C9 0.5885(2) 0.43985(15) 0.53381(12) 0.0333(4) Uani d . 1 1 . .
    C C10 0.6960(3) 0.32253(18) 0.63652(17) 0.0514(6) Uani d . 1 1 . .
    H H10A 0.6746 0.2743 0.5915 0.062 Uiso calc R 1 1 . .
    H H10B 0.6399 0.3132 0.6867 0.062 Uiso calc R 1 1 . .
    C C11 0.8337(3) 0.3136(3) 0.6633(3) 0.0814(10) Uani d . 1 1 . .
    H H11A 0.8429 0.3268 0.7259 0.098 Uiso calc R 1 1 . .
    H H11B 0.8647 0.2472 0.6514 0.098 Uiso calc R 1 1 . .
    C C12 0.9074(2) 0.3875(2) 0.61118(16) 0.0523(6) Uani d . 1 1 . .
    H H12A 0.9684 0.3545 0.5731 0.063 Uiso calc R 1 1 . .
    H H12B 0.9530 0.4324 0.6499 0.063 Uiso calc R 1 1 . .
    C C13 0.80871(19) 0.44379(16) 0.55663(13) 0.0354(4) Uani d . 1 1 . .
    H H13 0.8279 0.5149 0.5570 0.042 Uiso calc R 1 1 . .
    C C14 0.7914(2) 0.40667(14) 0.46069(12) 0.0323(4) Uani d . 1 1 . .
    H H14 0.8301 0.3408 0.4551 0.039 Uiso calc R 1 1 . .
    C C15 0.84684(19) 0.47376(15) 0.39158(13) 0.0347(4) Uani d . 1 1 . .
    H H15 0.8241 0.5427 0.4046 0.042 Uiso calc R 1 1 . .
    C C16 0.7979(2) 0.44573(17) 0.30034(13) 0.0395(5) Uani d . 1 1 . .
    H H16 0.8386 0.4898 0.2574 0.047 Uiso calc R 1 1 . .
    C C17 0.5883(2) 0.44448(18) 0.36714(13) 0.0407(5) Uani d . 1 1 . .
    C C18 0.64580(19) 0.39741(15) 0.44802(12) 0.0327(4) Uani d . 1 1 . .
    H H18 0.6252 0.3266 0.4462 0.039 Uiso calc R 1 1 . .
    C C21 0.8282(3) 0.34081(19) 0.27453(14) 0.0498(6) Uani d . 1 1 . .
    H H21A 0.9199 0.3322 0.2702 0.060 Uiso calc R 1 1 . .
    H H21B 0.7963 0.2955 0.3191 0.060 Uiso calc R 1 1 . .
    C C22 0.6594(3) 0.2683(2) 0.1934(2) 0.0675(8) Uani d . 1 1 . .
    C C23 0.6042(4) 0.2586(3) 0.1044(3) 0.0961(12) Uani d . 1 1 . .
    H H23A 0.5525 0.3156 0.0918 0.144 Uiso calc R 1 1 . .
    H H23B 0.5525 0.2000 0.1017 0.144 Uiso calc R 1 1 . .
    H H23C 0.6716 0.2540 0.0618 0.144 Uiso calc R 1 1 . .
    N N1 0.68615(17) 0.42488(12) 0.60171(11) 0.0359(4) Uani d . 1 1 . .
    O O1 0.62976(15) 0.61244(11) 0.49445(11) 0.0465(4) Uani d . 1 1 . .
    O O2 0.42539(19) 0.31479(13) 0.55496(14) 0.0628(5) Uani d . 1 1 . .
    O O3 0.47660(17) 0.46279(18) 0.36294(13) 0.0657(6) Uani d . 1 1 . .
    O O4 0.66215(15) 0.46391(12) 0.29762(10) 0.0449(4) Uani d . 1 1 . .
    O O5 0.98345(14) 0.46223(12) 0.39493(11) 0.0467(4) Uani d . 1 1 . .
    O O7 0.76969(19) 0.31937(14) 0.19122(10) 0.0555(5) Uani d . 1 1 . .
    O O8 0.6156(3) 0.2369(2) 0.26117(19) 0.1039(9) Uani d . 1 1 . .
    O O6 1.0109(3) 0.6120(2) 0.3367(2) 0.1059(10) Uani d . 1 1 . .
    C C19 1.0550(3) 0.5394(2) 0.3717(2) 0.0647(7) Uani d . 1 1 . .
    C C20 1.1927(3) 0.5187(3) 0.3888(3) 0.0936(12) Uani d . 1 1 . .
    H H20A 1.2266 0.5685 0.4275 0.140 Uiso calc R 1 1 . .
    H H20B 1.2387 0.5197 0.3340 0.140 Uiso calc R 1 1 . .
    H H20C 1.2014 0.4547 0.4157 0.140 Uiso calc R 1 1 . .
loop_
    _atom_site_aniso_label
    _atom_site_aniso_U_11
    _atom_site_aniso_U_22
    _atom_site_aniso_U_33
    _atom_site_aniso_U_12
    _atom_site_aniso_U_13
    _atom_site_aniso_U_23
    C1 0.0355(11) 0.0371(10) 0.0332(9) 0.0019(8) -0.0057(8) -0.0016(7)
    C2 0.0389(12) 0.0496(12) 0.0307(9) 0.0089(9) -0.0007(8) -0.0046(8)
    C3 0.0657(17) 0.0560(14) 0.0455(12) 0.0181(12) -0.0007(12) -0.0107(11)
    C4 0.080(2) 0.082(2) 0.0564(16) 0.0323(18) 0.0119(16) -0.0186(15)
    C5 0.0557(18) 0.109(3) 0.0616(17) 0.0244(18) 0.0206(14) -0.0050(17)
    C6 0.0493(15) 0.0819(19) 0.0516(14) 0.0019(13) 0.0140(12) 0.0005(13)
    C7 0.0353(12) 0.0551(13) 0.0362(10) 0.0026(9) 0.0031(9) -0.0019(9)
    C8 0.0376(12) 0.0435(11) 0.0386(10) -0.0044(9) 0.0032(9) 0.0003(9)
    C9 0.0330(10) 0.0349(9) 0.0321(9) 0.0012(8) 0.0019(8) -0.0017(7)
    C10 0.0583(15) 0.0448(12) 0.0509(12) 0.0055(11) 0.0016(11) 0.0127(10)
    C11 0.063(2) 0.087(2) 0.094(2) 0.0138(17) -0.0084(17) 0.0475(19)
    C12 0.0408(13) 0.0784(17) 0.0376(11) 0.0115(12) -0.0050(10) 0.0017(11)
    C13 0.0331(11) 0.0421(10) 0.0309(9) 0.0009(8) -0.0022(8) 0.0002(8)
    C14 0.0319(10) 0.0361(9) 0.0290(9) 0.0054(8) 0.0015(7) 0.0022(7)
    C15 0.0305(10) 0.0401(10) 0.0335(9) 0.0010(8) 0.0030(8) 0.0047(8)
    C16 0.0364(12) 0.0508(12) 0.0312(9) 0.0014(9) -0.0004(8) 0.0069(8)
    C17 0.0340(12) 0.0523(12) 0.0356(10) 0.0024(9) -0.0030(9) -0.0058(8)
    C18 0.0318(10) 0.0364(9) 0.0301(9) -0.0031(8) 0.0015(8) -0.0025(7)
    C21 0.0525(15) 0.0626(15) 0.0345(11) 0.0040(12) 0.0034(10) -0.0056(9)
    C22 0.077(2) 0.0620(17) 0.0632(17) -0.0153(15) 0.0023(16) -0.0129(14)
    C23 0.107(3) 0.094(3) 0.087(2) -0.024(2) -0.026(2) -0.022(2)
    N1 0.0372(10) 0.0400(9) 0.0305(8) 0.0029(7) 0.0012(7) 0.0026(7)
    O1 0.0456(9) 0.0380(8) 0.0561(9) -0.0010(6) 0.0024(8) 0.0077(7)
    O2 0.0607(12) 0.0479(10) 0.0799(12) -0.0178(9) 0.0183(10) -0.0063(9)
    O3 0.0377(10) 0.1093(16) 0.0501(10) 0.0117(10) -0.0087(8) -0.0007(10)
    O4 0.0383(9) 0.0628(10) 0.0337(7) 0.0047(7) -0.0058(6) 0.0071(7)
    O5 0.0296(8) 0.0591(10) 0.0512(9) 0.0012(7) 0.0026(7) 0.0098(8)
    O7 0.0634(12) 0.0696(11) 0.0336(8) -0.0089(9) 0.0063(8) -0.0084(7)
    O8 0.103(2) 0.121(2) 0.0884(17) -0.0511(17) 0.0194(16) 0.0001(16)
    O6 0.0768(17) 0.0691(15) 0.172(3) -0.0177(13) 0.0071(18) 0.0219(17)
    C19 0.0461(16) 0.0670(18) 0.081(2) -0.0131(13) 0.0071(14) -0.0054(15)
    C20 0.0402(17) 0.150(4) 0.091(3) -0.0208(19) 0.0006(16) 0.004(2)
_geom_special_details
;
All e.s.d.'s (except the e.s.d. in the dihedral angle between two l.s. planes)
are estimated using the full covariance matrix. The cell e.s.d.'s are taken
into account individually in the estimation of e.s.d.'s in distances, angles
and torsion angles; correlations between e.s.d.'s in cell parameters are only
used when they are defined by crystal symmetry. An approximate (isotropic)
treatment of cell e.s.d.'s is used for estimating e.s.d.'s involving l.s.
planes.
;
loop_
    _geom_bond_atom_site_label_1
    _geom_bond_atom_site_label_2
    _geom_bond_site_symmetry_2
    _geom_bond_distance
    _geom_bond_publ_flag
    C1 O1 . 1.198(3) ?
    C1 C2 . 1.474(3) ?
    C1 C9 . 1.540(3) ?
    C2 C3 . 1.388(3) ?
    C2 C7 . 1.392(3) ?
    C3 C4 . 1.374(4) ?
    C3 H3 . 0.9300 ?
    C4 C5 . 1.367(5) ?
    C4 H4 . 0.9300 ?
    C5 C6 . 1.384(5) ?
    C5 H5 . 0.9300 ?
    C6 C7 . 1.382(4) ?
    C6 H6 . 0.9300 ?
    C7 C8 . 1.478(3) ?
    C8 O2 . 1.198(3) ?
    C8 C9 . 1.525(3) ?
    C9 N1 . 1.466(3) ?
    C9 C18 . 1.543(3) ?
    C10 N1 . 1.482(3) ?
    C10 C11 . 1.504(4) ?
    C10 H10A . 0.9700 ?
    C10 H10B . 0.9700 ?
    C11 C12 . 1.488(4) ?
    C11 H11A . 0.9700 ?
    C11 H11B . 0.9700 ?
    C12 C13 . 1.526(3) ?
    C12 H12A . 0.9700 ?
    C12 H12B . 0.9700 ?
    C13 N1 . 1.477(3) ?
    C13 C14 . 1.549(3) ?
    C13 H13 . 0.9800 ?
    C14 C15 . 1.502(3) ?
    C14 C18 . 1.543(3) ?
    C14 H14 . 0.9800 ?
    C15 O5 . 1.441(3) ?
    C15 C16 . 1.523(3) ?
    C15 H15 . 0.9800 ?
    C16 O4 . 1.445(3) ?
    C16 C21 . 1.502(3) ?
    C16 H16 . 0.9800 ?
    C17 O3 . 1.198(3) ?
    C17 O4 . 1.334(3) ?
    C17 C18 . 1.507(3) ?
    C18 H18 . 0.9800 ?
    C21 O7 . 1.434(3) ?
    C21 H21A . 0.9700 ?
    C21 H21B . 0.9700 ?
    C22 O8 . 1.202(4) ?
    C22 O7 . 1.347(4) ?
    C22 C23 . 1.474(5) ?
    C23 H23A . 0.9600 ?
    C23 H23B . 0.9600 ?
    C23 H23C . 0.9600 ?
    O5 C19 . 1.331(3) ?
    O6 C19 . 1.206(4) ?
    C19 C20 . 1.493(5) ?
    C20 H20A . 0.9600 ?
    C20 H20B . 0.9600 ?
    C20 H20C . 0.9600 ?
loop_
    _geom_angle_atom_site_label_1
    _geom_angle_atom_site_label_2
    _geom_angle_atom_site_label_3
    _geom_angle_site_symmetry_1
    _geom_angle_site_symmetry_3
    _geom_angle
    _geom_angle_publ_flag
    O1 C1 C2 . . 127.1(2) ?
    O1 C1 C9 . . 125.77(19) ?
    C2 C1 C9 . . 107.16(17) ?
    C3 C2 C7 . . 120.4(2) ?
    C3 C2 C1 . . 129.7(2) ?
    C7 C2 C1 . . 109.86(18) ?
    C4 C3 C2 . . 117.5(3) ?
    C4 C3 H3 . . 121.2 ?
    C2 C3 H3 . . 121.2 ?
    C5 C4 C3 . . 122.0(3) ?
    C5 C4 H4 . . 119.0 ?
    C3 C4 H4 . . 119.0 ?
    C4 C5 C6 . . 121.4(3) ?
    C4 C5 H5 . . 119.3 ?
    C6 C5 H5 . . 119.3 ?
    C7 C6 C5 . . 117.1(3) ?
    C7 C6 H6 . . 121.5 ?
    C5 C6 H6 . . 121.5 ?
    C6 C7 C2 . . 121.6(2) ?
    C6 C7 C8 . . 128.7(2) ?
    C2 C7 C8 . . 109.67(19) ?
    O2 C8 C7 . . 127.0(2) ?
    O2 C8 C9 . . 125.3(2) ?
    C7 C8 C9 . . 107.73(18) ?
    N1 C9 C8 . . 112.07(16) ?
    N1 C9 C1 . . 105.23(16) ?
    C8 C9 C1 . . 102.51(16) ?
    N1 C9 C18 . . 105.61(16) ?
    C8 C9 C18 . . 116.74(17) ?
    C1 C9 C18 . . 114.27(16) ?
    N1 C10 C11 . . 103.7(2) ?
    N1 C10 H10A . . 111.0 ?
    C11 C10 H10A . . 111.0 ?
    N1 C10 H10B . . 111.0 ?
    C11 C10 H10B . . 111.0 ?
    H10A C10 H10B . . 109.0 ?
    C12 C11 C10 . . 107.5(2) ?
    C12 C11 H11A . . 110.2 ?
    C10 C11 H11A . . 110.2 ?
    C12 C11 H11B . . 110.2 ?
    C10 C11 H11B . . 110.2 ?
    H11A C11 H11B . . 108.5 ?
    C11 C12 C13 . . 105.6(2) ?
    C11 C12 H12A . . 110.6 ?
    C13 C12 H12A . . 110.6 ?
    C11 C12 H12B . . 110.6 ?
    C13 C12 H12B . . 110.6 ?
    H12A C12 H12B . . 108.7 ?
    N1 C13 C12 . . 104.62(17) ?
    N1 C13 C14 . . 106.06(16) ?
    C12 C13 C14 . . 115.31(18) ?
    N1 C13 H13 . . 110.2 ?
    C12 C13 H13 . . 110.2 ?
    C14 C13 H13 . . 110.2 ?
    C15 C14 C18 . . 110.17(16) ?
    C15 C14 C13 . . 114.52(16) ?
    C18 C14 C13 . . 105.01(15) ?
    C15 C14 H14 . . 109.0 ?
    C18 C14 H14 . . 109.0 ?
    C13 C14 H14 . . 109.0 ?
    O5 C15 C14 . . 107.16(16) ?
    O5 C15 C16 . . 109.85(17) ?
    C14 C15 C16 . . 110.72(17) ?
    O5 C15 H15 . . 109.7 ?
    C14 C15 H15 . . 109.7 ?
    C16 C15 H15 . . 109.7 ?
    O4 C16 C21 . . 111.1(2) ?
    O4 C16 C15 . . 108.38(17) ?
    C21 C16 C15 . . 113.55(18) ?
    O4 C16 H16 . . 107.9 ?
    C21 C16 H16 . . 107.9 ?
    C15 C16 H16 . . 107.9 ?
    O3 C17 O4 . . 119.0(2) ?
    O3 C17 C18 . . 121.4(2) ?
    O4 C17 C18 . . 119.58(18) ?
    C17 C18 C14 . . 117.57(17) ?
    C17 C18 C9 . . 111.96(17) ?
    C14 C18 C9 . . 104.48(15) ?
    C17 C18 H18 . . 107.5 ?
    C14 C18 H18 . . 107.5 ?
    C9 C18 H18 . . 107.5 ?
    O7 C21 C16 . . 109.2(2) ?
    O7 C21 H21A . . 109.8 ?
    C16 C21 H21A . . 109.8 ?
    O7 C21 H21B . . 109.8 ?
    C16 C21 H21B . . 109.8 ?
    H21A C21 H21B . . 108.3 ?
    O8 C22 O7 . . 122.0(3) ?
    O8 C22 C23 . . 127.0(3) ?
    O7 C22 C23 . . 111.0(3) ?
    C22 C23 H23A . . 109.5 ?
    C22 C23 H23B . . 109.5 ?
    H23A C23 H23B . . 109.5 ?
    C22 C23 H23C . . 109.5 ?
    H23A C23 H23C . . 109.5 ?
    H23B C23 H23C . . 109.5 ?
    C9 N1 C13 . . 104.98(15) ?
    C9 N1 C10 . . 115.28(18) ?
    C13 N1 C10 . . 105.39(16) ?
    C17 O4 C16 . . 121.06(16) ?
    C19 O5 C15 . . 117.8(2) ?
    C22 O7 C21 . . 116.6(2) ?
    O6 C19 O5 . . 122.5(3) ?
    O6 C19 C20 . . 126.7(3) ?
    O5 C19 C20 . . 110.6(3) ?
    C19 C20 H20A . . 109.5 ?
    C19 C20 H20B . . 109.5 ?
    H20A C20 H20B . . 109.5 ?
    C19 C20 H20C . . 109.5 ?
    H20A C20 H20C . . 109.5 ?
    H20B C20 H20C . . 109.5 ?
loop_
    _geom_torsion_atom_site_label_1
    _geom_torsion_atom_site_label_2
    _geom_torsion_atom_site_label_3
    _geom_torsion_atom_site_label_4
    _geom_torsion_site_symmetry_1
    _geom_torsion_site_symmetry_2
    _geom_torsion_site_symmetry_3
    _geom_torsion_site_symmetry_4
    _geom_torsion
    _geom_torsion_publ_flag
    O1 C1 C2 C3 . . . . -9.8(4) ?
    C9 C1 C2 C3 . . . . 171.2(2) ?
    O1 C1 C2 C7 . . . . 166.7(2) ?
    C9 C1 C2 C7 . . . . -12.3(2) ?
    C7 C2 C3 C4 . . . . 0.0(4) ?
    C1 C2 C3 C4 . . . . 176.2(2) ?
    C2 C3 C4 C5 . . . . 0.4(5) ?
    C3 C4 C5 C6 . . . . -1.0(5) ?
    C4 C5 C6 C7 . . . . 1.0(5) ?
    C5 C6 C7 C2 . . . . -0.5(4) ?
    C5 C6 C7 C8 . . . . -178.8(3) ?
    C3 C2 C7 C6 . . . . 0.0(3) ?
    C1 C2 C7 C6 . . . . -176.9(2) ?
    C3 C2 C7 C8 . . . . 178.6(2) ?
    C1 C2 C7 C8 . . . . 1.7(2) ?
    C6 C7 C8 O2 . . . . 8.2(4) ?
    C2 C7 C8 O2 . . . . -170.3(2) ?
    C6 C7 C8 C9 . . . . -171.9(2) ?
    C2 C7 C8 C9 . . . . 9.6(2) ?
    O2 C8 C9 N1 . . . . -83.9(3) ?
    C7 C8 C9 N1 . . . . 96.2(2) ?
    O2 C8 C9 C1 . . . . 163.8(2) ?
    C7 C8 C9 C1 . . . . -16.1(2) ?
    O2 C8 C9 C18 . . . . 38.1(3) ?
    C7 C8 C9 C18 . . . . -141.80(19) ?
    O1 C1 C9 N1 . . . . 80.7(2) ?
    C2 C1 C9 N1 . . . . -100.27(18) ?
    O1 C1 C9 C8 . . . . -161.9(2) ?
    C2 C1 C9 C8 . . . . 17.1(2) ?
    O1 C1 C9 C18 . . . . -34.6(3) ?
    C2 C1 C9 C18 . . . . 144.34(17) ?
    N1 C10 C11 C12 . . . . -23.7(4) ?
    C10 C11 C12 C13 . . . . 2.9(4) ?
    C11 C12 C13 N1 . . . . 19.1(3) ?
    C11 C12 C13 C14 . . . . -97.0(3) ?
    N1 C13 C14 C15 . . . . 137.90(16) ?
    C12 C13 C14 C15 . . . . -106.8(2) ?
    N1 C13 C14 C18 . . . . 16.9(2) ?
    C12 C13 C14 C18 . . . . 132.2(2) ?
    C18 C14 C15 O5 . . . . -167.74(16) ?
    C13 C14 C15 O5 . . . . 74.2(2) ?
    C18 C14 C15 C16 . . . . -47.9(2) ?
    C13 C14 C15 C16 . . . . -166.04(17) ?
    O5 C15 C16 O4 . . . . -176.53(16) ?
    C14 C15 C16 O4 . . . . 65.3(2) ?
    O5 C15 C16 C21 . . . . 59.5(2) ?
    C14 C15 C16 C21 . . . . -58.7(2) ?
    O3 C17 C18 C14 . . . . -160.9(2) ?
    O4 C17 C18 C14 . . . . 20.9(3) ?
    O3 C17 C18 C9 . . . . -39.9(3) ?
    O4 C17 C18 C9 . . . . 141.9(2) ?
    C15 C14 C18 C17 . . . . 6.6(2) ?
    C13 C14 C18 C17 . . . . 130.41(18) ?
    C15 C14 C18 C9 . . . . -118.18(17) ?
    C13 C14 C18 C9 . . . . 5.6(2) ?
    N1 C9 C18 C17 . . . . -154.84(17) ?
    C8 C9 C18 C17 . . . . 79.9(2) ?
    C1 C9 C18 C17 . . . . -39.7(2) ?
    N1 C9 C18 C14 . . . . -26.6(2) ?
    C8 C9 C18 C14 . . . . -151.83(17) ?
    C1 C9 C18 C14 . . . . 88.6(2) ?
    O4 C16 C21 O7 . . . . 52.9(2) ?
    C15 C16 C21 O7 . . . . 175.42(19) ?
    C8 C9 N1 C13 . . . . 166.03(17) ?
    C1 C9 N1 C13 . . . . -83.32(18) ?
    C18 C9 N1 C13 . . . . 37.90(19) ?
    C8 C9 N1 C10 . . . . 50.5(2) ?
    C1 C9 N1 C10 . . . . 161.20(18) ?
    C18 C9 N1 C10 . . . . -77.6(2) ?
    C12 C13 N1 C9 . . . . -156.46(17) ?
    C14 C13 N1 C9 . . . . -34.13(19) ?
    C12 C13 N1 C10 . . . . -34.3(2) ?
    C14 C13 N1 C10 . . . . 88.03(19) ?
    C11 C10 N1 C9 . . . . 151.2(2) ?
    C11 C10 N1 C13 . . . . 35.9(3) ?
    O3 C17 O4 C16 . . . . 178.3(2) ?
    C18 C17 O4 C16 . . . . -3.5(3) ?
    C21 C16 O4 C17 . . . . 86.9(2) ?
    C15 C16 O4 C17 . . . . -38.5(3) ?
    C14 C15 O5 C19 . . . . -150.7(2) ?
    C16 C15 O5 C19 . . . . 89.0(3) ?
    O8 C22 O7 C21 . . . . -4.3(5) ?
    C23 C22 O7 C21 . . . . 175.2(3) ?
    C16 C21 O7 C22 . . . . -100.0(3) ?
    C15 O5 C19 O6 . . . . -10.8(5) ?
    C15 O5 C19 C20 . . . . 173.5(3) ?
loop_
    _geom_hbond_atom_site_label_D
    _geom_hbond_atom_site_label_H
    _geom_hbond_atom_site_label_A
    _geom_hbond_site_symmetry_A
    _geom_hbond_distance_DH
    _geom_hbond_distance_HA
    _geom_hbond_distance_DA
    _geom_hbond_angle_DHA
    C3 H3 O6 3_466 0.93 2.59 3.401(4) 147
    C14 H14 O2 3_556 0.98 2.33 3.310(3) 178
_iucr_refine_instructions_details
;
TITL LAT26 in P2(1)2(1)2(1)
CELL  0.71073  10.4817  13.4904  15.1639   90.000   90.000   90.000
ZERR     4.00   0.0004   0.0005   0.0005    0.000    0.000    0.000
LATT  -1
SYMM  1/2 - X, - Y, 1/2 + Z
SYMM  1/2 + X, 1/2 - Y, - Z
SYMM  - X, 1/2 + Y, 1/2 - Z
SFAC  C    H    N    O
UNIT  92   92   4    32
MERG   2
FMAP   2
PLAN   25
SIZE     0.25   0.30   0.35
ACTA
BOND   $H
CONF
L.S.  10
WGHT    0.080800    0.073400
EXTI    0.007546
FVAR       0.68824
C1    1    0.564889    0.552528    0.531694    11.00000    0.03546    0.03712 =
         0.03318   -0.00161   -0.00570    0.00188
C2    1    0.447362    0.571538    0.582315    11.00000    0.03890    0.04958 =
         0.03067   -0.00464   -0.00072    0.00895
C3    1    0.394204    0.660863    0.608983    11.00000    0.06569    0.05596 =
         0.04553   -0.01072   -0.00075    0.01811
AFIX  43
H3    2    0.435327    0.720789    0.598442    11.00000   -1.20000
AFIX   0
C4    1    0.278584    0.657468    0.651528    11.00000    0.08004    0.08168 =
         0.05637   -0.01858    0.01193    0.03232
AFIX  43
H4    2    0.240923    0.716483    0.669615    11.00000   -1.20000
AFIX   0
C5    1    0.217146    0.570019    0.668111    11.00000    0.05575    0.10882 =
         0.06163   -0.00495    0.02060    0.02436
AFIX  43
H5    2    0.139606    0.570944    0.697910    11.00000   -1.20000
AFIX   0
C6    1    0.267911    0.480141    0.641488    11.00000    0.04932    0.08194 =
         0.05164    0.00049    0.01401    0.00193
AFIX  43
H6    2    0.225582    0.420708    0.651959    11.00000   -1.20000
AFIX   0
C7    1    0.384277    0.482608    0.598658    11.00000    0.03535    0.05514 =
         0.03623   -0.00194    0.00305    0.00263
C8    1    0.458938    0.399338    0.561986    11.00000    0.03756    0.04345 =
         0.03858    0.00035    0.00323   -0.00445
C9    1    0.588475    0.439852    0.533813    11.00000    0.03298    0.03489 =
         0.03211   -0.00173    0.00190    0.00121
C10   1    0.695959    0.322530    0.636522    11.00000    0.05832    0.04485 =
         0.05093    0.01270    0.00163    0.00546
AFIX  23
H10A  2    0.674552    0.274260    0.591479    11.00000   -1.20000
H10B  2    0.639922    0.313196    0.686747    11.00000   -1.20000
AFIX   0
C11   1    0.833675    0.313646    0.663314    11.00000    0.06323    0.08679 =
         0.09432    0.04745   -0.00844    0.01383
AFIX  23
H11A  2    0.842915    0.326796    0.725878    11.00000   -1.20000
H11B  2    0.864730    0.247244    0.651424    11.00000   -1.20000
AFIX   0
C12   1    0.907363    0.387495    0.611179    11.00000    0.04075    0.07844 =
         0.03761    0.00170   -0.00502    0.01147
AFIX  23
H12A  2    0.968407    0.354543    0.573074    11.00000   -1.20000
H12B  2    0.953029    0.432365    0.649934    11.00000   -1.20000
AFIX   0
C13   1    0.808713    0.443790    0.556635    11.00000    0.03313    0.04206 =
         0.03094    0.00016   -0.00217    0.00088
AFIX  13
H13   2    0.827906    0.514886    0.556961    11.00000   -1.20000
AFIX   0
C14   1    0.791372    0.406669    0.460688    11.00000    0.03191    0.03606 =
         0.02897    0.00220    0.00147    0.00542
AFIX  13
H14   2    0.830095    0.340847    0.455102    11.00000   -1.20000
AFIX   0
C15   1    0.846844    0.473764    0.391579    11.00000    0.03046    0.04012 =
         0.03350    0.00471    0.00300    0.00096
AFIX  13
H15   2    0.824109    0.542687    0.404614    11.00000   -1.20000
AFIX   0
C16   1    0.797928    0.445728    0.300339    11.00000    0.03645    0.05083 =
         0.03123    0.00689   -0.00035    0.00137
AFIX  13
H16   2    0.838621    0.489823    0.257367    11.00000   -1.20000
AFIX   0
C17   1    0.588267    0.444479    0.367135    11.00000    0.03402    0.05234 =
         0.03560   -0.00577   -0.00299    0.00242
C18   1    0.645795    0.397406    0.448022    11.00000    0.03176    0.03639 =
         0.03007   -0.00252    0.00152   -0.00313
AFIX  13
H18   2    0.625233    0.326570    0.446202    11.00000   -1.20000
AFIX   0
C21   1    0.828187    0.340812    0.274529    11.00000    0.05246    0.06257 =
         0.03448   -0.00558    0.00344    0.00396
AFIX  23
H21A  2    0.919851    0.332236    0.270152    11.00000   -1.20000
H21B  2    0.796335    0.295526    0.319070    11.00000   -1.20000
AFIX   0
C22   1    0.659363    0.268278    0.193446    11.00000    0.07728    0.06204 =
         0.06325   -0.01290    0.00228   -0.01526
C23   1    0.604174    0.258629    0.104425    11.00000    0.10657    0.09444 =
         0.08733   -0.02235   -0.02576   -0.02449
AFIX 137
H23A  2    0.552490    0.315636    0.091795    11.00000   -1.50000
H23B  2    0.552475    0.199967    0.101723    11.00000   -1.50000
H23C  2    0.671622    0.254001    0.061795    11.00000   -1.50000
AFIX   0
N1    3    0.686146    0.424882    0.601711    11.00000    0.03721    0.04000 =
         0.03051    0.00259    0.00118    0.00287
O1    4    0.629764    0.612437    0.494446    11.00000    0.04558    0.03796 =
         0.05609    0.00765    0.00244   -0.00104
O2    4    0.425387    0.314787    0.554958    11.00000    0.06068    0.04788 =
         0.07992   -0.00626    0.01826   -0.01785
O3    4    0.476596    0.462788    0.362939    11.00000    0.03766    0.10927 =
         0.05007   -0.00067   -0.00865    0.01173
O4    4    0.662147    0.463905    0.297620    11.00000    0.03831    0.06284 =
         0.03366    0.00712   -0.00576    0.00473
O5    4    0.983453    0.462229    0.394925    11.00000    0.02965    0.05913 =
         0.05120    0.00984    0.00263    0.00119
O7    4    0.769685    0.319374    0.191219    11.00000    0.06341    0.06961 =
         0.03356   -0.00836    0.00630   -0.00886
O8    4    0.615563    0.236867    0.261171    11.00000    0.10263    0.12067 =
         0.08835    0.00009    0.01944   -0.05106
O6    4    1.010920    0.612005    0.336672    11.00000    0.07684    0.06914 =
         0.17177    0.02186    0.00711   -0.01766
C19   1    1.054956    0.539419    0.371685    11.00000    0.04612    0.06705 =
         0.08084   -0.00545    0.00710   -0.01310
C20   1    1.192727    0.518749    0.388760    11.00000    0.04020    0.14999 =
         0.09073    0.00363    0.00061   -0.02077
AFIX 137
H20A  2    1.226612    0.568492    0.427502    11.00000   -1.50000
H20B  2    1.238743    0.519749    0.334029    11.00000   -1.50000
H20C  2    1.201391    0.454717    0.415724    11.00000   -1.50000
HKLF 4
REM  LAT26 in P2(1)2(1)2(1)
REM R1 =  0.0517 for   4256 Fo > 4sig(Fo)  and  0.0757 for all   5845 data
REM    292 parameters refined using      0 restraints
END
WGHT      0.0804      0.0768
REM Highest difference peak  0.457,  deepest hole -0.212,  1-sigma level  0.045
Q1    1   1.0242  0.6056  0.4376  11.00000  0.05    0.46
Q2    1   1.0508  0.5283  0.4259  11.00000  0.05    0.24
Q3    1   0.6223  0.4304  0.4135  11.00000  0.05    0.21
Q4    1   0.5572  0.2934  0.2320  11.00000  0.05    0.21
Q5    1   0.8023  0.2699  0.6283  11.00000  0.05    0.19
Q6    1   0.4077  0.5279  0.5890  11.00000  0.05    0.19
Q7    1   0.6102  0.4218  0.4916  11.00000  0.05    0.18
Q8    1   0.8545  0.2579  0.6977  11.00000  0.05    0.18
Q9    1   0.8207  0.4439  0.4265  11.00000  0.05    0.17
Q10   1   0.4053  0.4395  0.5798  11.00000  0.05    0.17
Q11   1   0.5848  0.4927  0.5307  11.00000  0.05    0.17
Q12   1   0.8123  0.4204  0.5090  11.00000  0.05    0.17
Q13   1   1.1968  0.5188  0.4629  11.00000  0.05    0.17
Q14   1   0.5235  0.4211  0.5562  11.00000  0.05    0.17
Q15   1   0.3245  0.4803  0.6038  11.00000  0.05    0.16
Q16   1   0.4194  0.6114  0.5878  11.00000  0.05    0.15
Q17   1   1.1997  0.4455  0.3484  11.00000  0.05    0.15
Q18   1   0.6739  0.1997  0.2360  11.00000  0.05    0.14
Q19   1   0.6200  0.6807  0.4945  11.00000  0.05    0.14
Q20   1   0.6413  0.1998  0.2264  11.00000  0.05    0.14
Q21   1   0.6496  0.1663  0.6065  11.00000  0.05    0.14
Q22   1   0.5062  0.5717  0.5533  11.00000  0.05    0.14
Q23   1   0.6432  0.2429  0.2692  11.00000  0.05    0.13
Q24   1   0.8509  0.2238  0.5877  11.00000  0.05    0.13
Q25   1   0.7934  0.3379  0.2366  11.00000  0.05    0.13
;
data_New_Global_Publ_Block
_journal_date_recd_electronic     2013-08-27
_journal_date_accepted     2013-10-30
_journal_name_full     'Acta Crystallographica, Section E'
_journal_year     2013
_journal_volume     69
_journal_issue     12
_journal_page_first     o1764
_journal_page_last     o1764
_journal_paper_category     QO
_journal_paper_doi     10.1107/S1600536813029826
_journal_coeditor_code     ZS2277
_publ_contact_author_name     'S. Lakshmi'
_publ_contact_author_address
;
Head, Research Department of Physics,
SDNB Vaishnav College for Women (Autonomous)
Chennai 600 044
India
;
_publ_contact_author_email     'lakssdnbvc@gmail.com'
_publ_contact_author_fax     '04422654976'
_publ_contact_author_phone     '+91 98400 93549'
_publ_section_title
;\
(4'-Acetyloxy-1,3,1'-trioxo-1,3,4,4a,4b,5,6,7,9,9a-decahydrospiro[indene-2,9'-\
pyrano[4,3-<i>a</i>]pyrrolizin]-3'-yl)methyl acetate
;
loop_
    _publ_author_name
    _publ_author_address
    'Latha, N.'
;
Research Department of Physics
SDNB Vaishnav College for Women
Chennai 600 044
India
;
    'Naga Siva Rao, J.'
;
Department of Organic Chemistry
University of Madras
Chennai 600 025
India
;
    'Raghunathan, R.'
;
Department of Organic Chemistry
University of Madras
Chennai 600 025
India
;
    'Divya, G.'
;
Research Department of Physics
SDNB Vaishnav College for Women
Chennai 600 044
India
;
    'Lakshmi, S.'
;
Research Department of Physics
SDNB Vaishnav College for Women
Chennai 600 044
India
;
