# Supplementary material for: (4′-Acet­yloxy-1,3,1′-trioxo-1,3,4,4a,4b,5,6,7,9,9a-deca­hydro­spiro­[indene-2,9′-pyrano[4,3-a]pyrrolizin]-3′-yl)methyl acetate
Source: Acta Crystallogr Sect E Struct Rep Online. 2013 Nov 13;69(Pt 12):o1764. doi: 10.1107/S1600536813029826 (PMC3885038; doi:10.1107/S1600536813029826)
Supplement: Supplementary file 2 [file e-69-o1764-Isup2.hkl]

# 
# h,k,l, Fc-squared, Fo-squared, sigma(Fo-squared) and status flag 
# 
data_I
_shelx_title ' LAT26 in P2(1)2(1)2(1)' 
_shelx_refln_list_code          4 
_shelx_F_calc_maximum      162.11 
_exptl_crystal_F_000       928.00 
_reflns_d_resolution_high  0.7262 
 
loop_ 
 _symmetry_equiv_pos_as_xyz 
 'x, y, z' 
 '-x+1/2, -y, z+1/2' 
 'x+1/2, -y+1/2, -z' 
 '-x, y+1/2, -z+1/2' 
 
_cell_length_a    10.4817 
_cell_length_b    13.4904 
_cell_length_c    15.1639 
_cell_angle_alpha  90.000 
_cell_angle_beta   90.000 
_cell_angle_gamma  90.000 
 
_shelx_F_squared_multiplier     1.000 
 
loop_ 
 _refln_index_h 
 _refln_index_k 
 _refln_index_l 
 _refln_F_squared_calc 
 _refln_F_squared_meas 
 _refln_F_squared_sigma 
 _refln_observed_status 
   2   0   0     2423.05     2470.35     42.74 o 
   4   0   0      870.14      879.18     15.17 o 
   6   0   0      537.71      615.27     21.11 o 
   8   0   0      370.18      375.00     18.00 o 
  10   0   0       87.48      103.59     11.95 o 
  12   0   0        0.08        0.06      7.09 o 
   1   1   0    12839.66     9991.94    321.69 o 
   2   1   0      118.01      100.04      1.50 o 
   3   1   0      229.90      175.76      5.74 o 
   4   1   0       34.81       29.57      3.18 o 
   5   1   0     6730.44     7357.31     88.00 o 
   6   1   0     1271.34     1367.01     26.18 o 
   7   1   0      204.19      221.30      8.96 o 
   8   1   0        8.99       14.17      4.97 o 
   9   1   0      334.42      344.84     13.74 o 
  10   1   0       18.45       21.93      5.81 o 
  11   1   0       65.50       73.83      8.30 o 
  12   1   0        0.94        2.33      5.06 o 
  13   1   0       25.59       11.10     16.53 o 
  14   1   0        0.01        0.32      9.04 o 
   0   2   0    26278.41    24830.97    346.40 o 
   1   2   0      276.65      342.69      4.41 o 
   2   2   0      654.11      711.18      7.58 o 
   3   2   0     2775.93     2796.65     29.43 o 
   4   2   0     1947.52     2057.30     22.51 o 
   5   2   0        9.34        3.80      2.22 o 
   6   2   0      707.50      720.84     14.06 o 
   7   2   0       48.24       55.15      4.76 o 
   8   2   0      149.24      126.05     15.74 o 
   9   2   0       89.72       71.33      6.79 o 
  10   2   0       13.76       18.02      5.55 o 
  11   2   0       12.90        8.09      4.83 o 
  12   2   0        3.76       10.88      5.58 o 
  13   2   0        2.71        5.95      8.51 o 
  14   2   0        1.40        0.99      9.20 o 
   1   3   0     3014.42     2930.34     34.53 o 
   2   3   0     6690.79     6458.21     59.20 o 
   3   3   0     2125.91     2232.81     21.81 o 
   4   3   0       51.84       53.16      2.09 o 
   5   3   0       11.91        7.50      1.27 o 
   6   3   0      573.47      662.21     11.52 o 
   7   3   0       15.45       18.92      2.16 o 
   8   3   0        2.61       17.42      4.51 o 
   9   3   0       43.87       56.01      6.24 o 
  10   3   0      407.13      398.41     15.00 o 
  11   3   0       30.12       26.27      6.01 o 
  12   3   0       34.78       28.06      9.73 o 
  13   3   0        9.42       13.15      9.35 o 
  14   3   0       18.96       29.13     12.43 o 
   0   4   0      618.09      670.93     18.83 o 
   1   4   0      950.23      947.98     12.91 o 
   2   4   0       37.53       34.25      1.96 o 
   3   4   0     1618.78     1768.86     16.36 o 
   4   4   0      155.37      147.80      3.14 o 
   5   4   0       31.71       23.27      1.75 o 
   6   4   0       56.77       74.50      3.45 o 
   7   4   0       72.87       85.14      5.17 o 
   8   4   0       14.44       19.63      2.94 o 
   9   4   0        9.24       16.16      4.93 o 
  10   4   0        0.19        6.12      7.05 o 
  11   4   0        1.15        0.40      6.52 o 
  12   4   0       20.29       16.76      8.70 o 
  13   4   0        5.12       -6.63      6.63 o 
  14   4   0        1.20       -1.58      8.89 o 
   1   5   0      539.02      628.81      9.79 o 
   2   5   0     1244.05     1146.78     13.82 o 
   3   5   0     1127.46     1113.77     12.23 o 
   4   5   0       33.91       45.83      2.24 o 
   5   5   0       49.48       77.49      2.91 o 
   6   5   0     1645.87     1760.07     27.96 o 
   7   5   0      633.99      681.18     16.33 o 
   8   5   0        7.18        1.90      2.92 o 
   9   5   0      190.19      219.48     15.84 o 
  10   5   0      289.07      307.75     19.54 o 
  11   5   0       47.77       48.62     10.87 o 
  12   5   0        5.13        5.13      8.23 o 
  13   5   0       14.97       11.95      5.00 o 
   0   6   0      468.91      602.47     17.47 o 
   1   6   0      486.11      506.73      8.96 o 
   2   6   0      870.19      883.25     11.66 o 
   3   6   0     1236.95     1312.63     14.34 o 
   4   6   0       79.48       63.63      2.45 o 
   5   6   0     1124.28     1236.22     15.63 o 
   6   6   0        0.75        4.89      1.92 o 
   7   6   0      121.63      119.20      4.08 o 
   8   6   0       93.39       87.64      4.80 o 
   9   6   0       14.25       14.81      9.16 o 
  10   6   0        0.99        5.40      5.24 o 
  11   6   0       15.47        6.92      4.46 o 
  12   6   0       35.75       32.20      5.98 o 
  13   6   0        0.19       -0.22      4.83 o 
   1   7   0     1435.30     1610.96     22.14 o 
   2   7   0      667.30      652.07      9.69 o 
   3   7   0       65.08       57.12      2.38 o 
   4   7   0        2.35        5.41      1.44 o 
   5   7   0        7.28       10.74      1.97 o 
   6   7   0      170.62      170.97      5.45 o 
   7   7   0       31.76       44.48      3.71 o 
   8   7   0      132.04      134.41      7.77 o 
   9   7   0      329.45      315.95     11.76 o 
  10   7   0        0.12       -2.76      3.60 o 
  11   7   0       40.17       27.75      5.61 o 
  12   7   0        4.58        4.60      4.94 o 
  13   7   0        6.42        4.87      5.17 o 
   0   8   0     2511.71     2599.48     58.75 o 
   1   8   0       92.55      104.20     14.63 o 
   2   8   0      147.56      163.98      6.43 o 
   3   8   0       19.82       21.43      1.90 o 
   4   8   0      293.78      267.88      5.30 o 
   5   8   0      198.97      209.17      5.38 o 
   6   8   0      101.53      122.92      5.24 o 
   7   8   0       92.12      111.72      5.38 o 
   8   8   0     1024.95     1009.33     23.12 o 
   9   8   0       36.93       31.78      5.16 o 
  10   8   0       29.04       40.47      5.63 o 
  11   8   0        0.29        2.01      4.52 o 
  12   8   0        4.90       -1.31      4.56 o 
  13   8   0        8.80       14.56      8.74 o 
   1   9   0      254.36      254.24      8.66 o 
   2   9   0        4.76       15.04      3.29 o 
   3   9   0      101.78      103.14      3.84 o 
   4   9   0        4.07        8.34      1.93 o 
   5   9   0       89.39       84.26      3.90 o 
   6   9   0        0.35        4.64      2.69 o 
   7   9   0      142.00      142.71      7.67 o 
   8   9   0      103.92      107.41      7.24 o 
   9   9   0       83.55       79.60      6.72 o 
  10   9   0        0.94        4.07     10.78 o 
  11   9   0        5.06       15.36      5.25 o 
  12   9   0        8.74        7.03      5.22 o 
   0  10   0      257.08      250.72     13.16 o 
   1  10   0        7.45        1.90      3.52 o 
   2  10   0        9.67        6.41      1.79 o 
   3  10   0        4.96        4.75      1.92 o 
   4  10   0        4.78        5.47      2.24 o 
   5  10   0      137.30      150.90      5.14 o 
   6  10   0       10.70        7.35      2.85 o 
   7  10   0        5.45        1.08      2.88 o 
   8  10   0       74.29       71.62      8.84 o 
   9  10   0        5.40        2.88      4.00 o 
  10  10   0       35.53       33.12      5.86 o 
  11  10   0       11.73        1.37      4.81 o 
  12  10   0       23.99       23.78      6.28 o 
   1  11   0        0.97        1.47      2.84 o 
   2  11   0      775.67      748.01     11.67 o 
   3  11   0      458.86      433.41      8.44 o 
   4  11   0      235.50      228.07      6.72 o 
   5  11   0       52.48       53.10      3.59 o 
   6  11   0        0.36       -0.68      2.64 o 
   7  11   0        3.74        1.91      2.83 o 
   8  11   0       25.89       14.76      4.50 o 
   9  11   0       18.89       17.88      4.96 o 
  10  11   0       20.74       24.85      5.68 o 
  11  11   0        2.67        8.02      5.02 o 
   0  12   0        2.32        3.46      5.40 o 
   1  12   0       90.04      100.07      7.16 o 
   2  12   0      248.12      264.47      8.69 o 
   3  12   0       42.62       50.29      3.34 o 
   4  12   0        0.55        0.48      2.12 o 
   5  12   0       23.37       22.63      2.96 o 
   6  12   0       27.88       13.61      3.37 o 
   7  12   0        4.97        5.69      4.09 o 
   8  12   0        8.51        5.40      3.92 o 
   9  12   0       18.37       22.72     10.41 o 
  10  12   0        9.57       21.95      5.74 o 
  11  12   0       11.30        8.82     12.93 o 
   1  13   0       91.26       77.07      7.03 o 
   2  13   0       41.32       52.48      5.42 o 
   3  13   0        4.61        9.14      3.19 o 
   4  13   0       77.64       80.81      5.47 o 
   5  13   0       29.97       34.75      4.22 o 
   6  13   0        5.96        5.91      4.15 o 
   7  13   0       30.38       28.80      5.46 o 
   8  13   0        5.36        5.85      6.71 o 
   9  13   0       28.57       36.30      5.99 o 
  10  13   0        2.42       -5.72      6.52 o 
   0  14   0      469.09      450.30     21.72 o 
   1  14   0        0.01       -1.81      4.00 o 
   2  14   0       11.97        9.37      3.85 o 
   3  14   0       12.05       10.24      4.06 o 
   4  14   0        6.32        6.89      3.20 o 
   5  14   0        9.74        9.45      3.61 o 
   6  14   0       23.12       32.33      6.26 o 
   7  14   0        0.24        1.27      6.27 o 
   8  14   0       13.99       11.65      7.66 o 
   9  14   0        1.77       12.90      7.79 o 
   1  15   0       20.50       22.34      5.43 o 
   2  15   0       15.75       16.85      4.11 o 
   3  15   0       10.21       21.83      4.42 o 
   4  15   0        8.71        5.92      4.55 o 
   5  15   0       46.55       56.30      7.06 o 
   6  15   0       23.42       21.03      5.93 o 
   7  15   0        4.95       18.87      8.13 o 
   8  15   0        2.22       -0.93      7.39 o 
   0  16   0        1.20        7.98      7.14 o 
   1  16   0        0.42       -6.06      6.06 o 
   2  16   0        3.33        7.42      4.19 o 
   3  16   0       10.44       15.74      5.71 o 
   4  16   0        0.65        2.55      4.81 o 
   5  16   0        0.02        0.28      6.62 o 
   6  16   0       45.92       37.83      6.94 o 
   7  16   0        6.62        9.99      8.17 o 
   1  17   0       30.42       22.83      5.41 o 
   2  17   0        0.40        3.21      5.21 o 
   3  17   0        8.36        5.64      5.63 o 
   4  17   0        2.76        5.29      5.65 o 
   5  17   0        5.04        3.81      5.54 o 
   0  18   0       44.61       47.19     11.08 o 
   1  18   0        2.37        2.00      5.50 o 
   2  18   0        1.93        2.40      5.66 o 
   3  18   0        8.76        2.98     10.36 o 
   1   0   1     1177.27      755.68     33.77 o 
   2   0   1     1238.32     1204.01     18.74 o 
   3   0   1      292.66      249.48      3.77 o 
   4   0   1     1132.68     1106.10     12.95 o 
   5   0   1     3493.98     3634.47     38.55 o 
   6   0   1      708.33      668.69      9.39 o 
   7   0   1      860.21     1033.55     23.88 o 
   8   0   1       32.72       31.10      4.85 o 
   9   0   1       46.95       52.23      6.11 o 
  10   0   1      136.95       97.33      8.23 o 
  11   0   1       14.61        8.59      6.37 o 
  12   0   1       52.08       53.29     10.78 o 
  13   0   1       22.77       16.51      9.88 o 
  14   0   1        4.19       12.33     10.20 o 
 -14   1   1        0.95        0.68      9.10 o 
 -13   1   1        1.27        3.00      7.56 o 
 -12   1   1       26.27       29.59      6.47 o 
 -11   1   1       64.37       70.26      7.93 o 
 -10   1   1       85.44       80.25      8.51 o 
  -9   1   1       53.30       50.25      6.07 o 
  -8   1   1      288.35      300.21     11.32 o 
  -7   1   1       20.63       21.46      2.47 o 
  -6   1   1      444.56      484.34      7.41 o 
  -5   1   1     3791.77     4392.48     40.67 o 
  -4   1   1     1061.95     1124.75     13.05 o 
  -3   1   1      613.98      624.34      7.73 o 
  -2   1   1     1595.86     1626.26     20.69 o 
  -1   1   1     6317.05     6067.67     92.95 o 
   1   1   1     6322.44     6207.43    150.05 o 
   2   1   1     1597.88     1588.77     19.16 o 
   3   1   1      616.41      635.85      7.89 o 
   4   1   1     1061.98     1110.14     13.15 o 
   5   1   1     3790.93     4382.17     46.02 o 
   6   1   1      445.53      468.72      9.12 o 
   7   1   1       20.70       25.32      2.49 o 
   8   1   1      288.56      286.16      8.27 o 
   9   1   1       53.37       49.83      7.55 o 
  10   1   1       85.67       74.03      8.22 o 
  11   1   1       64.34       65.66      8.80 o 
  12   1   1       26.29       21.01      8.80 o 
  13   1   1        1.28       11.15      8.42 o 
  14   1   1        0.96       -8.87      8.87 o 
 -13   2   1       19.15       20.26      7.10 o 
 -12   2   1       20.36       16.02     11.12 o 
 -11   2   1       22.04       26.34      6.05 o 
 -10   2   1      364.16      348.63     14.14 o 
  -9   2   1      267.77      270.74     11.66 o 
  -8   2   1      188.41      180.33     15.40 o 
  -7   2   1      243.87      264.23      6.55 o 
  -6   2   1      142.29      125.27      5.11 o 
  -5   2   1      203.02      179.27      3.84 o 
  -4   2   1      518.89      510.88      6.46 o 
  -3   2   1      642.77      691.89      7.48 o 
  -2   2   1     5033.92     5028.74     36.40 o 
  -1   2   1    11920.40    11867.67    105.15 o 
   0   2   1     1921.43     2085.64     24.74 o 
   1   2   1    11916.93    11460.14    175.06 o 
   2   2   1     5035.25     4945.37     70.55 o 
   3   2   1      644.37      696.00     12.69 o 
   4   2   1      518.26      501.91     15.63 o 
   5   2   1      202.50      176.69      5.77 o 
   6   2   1      142.45      136.61      4.66 o 
   7   2   1      244.02      262.05      6.72 o 
   8   2   1      188.42      189.46      5.99 o 
   9   2   1      268.33      250.54     11.20 o 
  10   2   1      363.99      331.85     13.87 o 
  11   2   1       21.97       29.85      9.27 o 
  12   2   1       20.38       28.56      9.99 o 
  13   2   1       19.12       21.09     10.49 o 
  14   2   1        8.46       18.81     11.00 o 
 -13   3   1        2.15       17.16     10.11 o 
 -12   3   1       18.31       18.26      6.15 o 
 -11   3   1       11.56        9.54      8.08 o 
 -10   3   1      195.96      219.16     12.26 o 
  -9   3   1       15.33       20.86      4.78 o 
  -8   3   1       76.50       69.86      9.80 o 
  -7   3   1      196.38      197.62     10.15 o 
  -6   3   1      142.26      156.85      3.91 o 
  -5   3   1      191.28      209.87      4.27 o 
  -4   3   1     1071.26     1139.32     12.33 o 
  -3   3   1      989.21     1134.82     10.82 o 
  -2   3   1      542.97      605.83      5.77 o 
  -1   3   1      721.84      727.75      7.01 o 
   0   3   1     8337.13     8123.36     92.50 o 
   1   3   1      722.20      718.90     10.00 o 
   2   3   1      543.46      610.12      6.99 o 
   3   3   1      988.82     1111.89     19.22 o 
   4   3   1     1069.28     1141.49     19.88 o 
   5   3   1      191.54      211.61      6.56 o 
   6   3   1      142.70      160.49      5.72 o 
   7   3   1      196.17      192.16      5.97 o 
   8   3   1       76.61       87.50      4.64 o 
   9   3   1       15.42       12.71      6.08 o 
  10   3   1      196.16      210.46     16.58 o 
  11   3   1       11.54        9.61      6.84 o 
  12   3   1       18.40       12.35      8.17 o 
  13   3   1        2.16        7.07      9.54 o 
  14   3   1        8.35        9.56     10.58 o 
 -13   4   1        3.86       -1.98      7.64 o 
 -12   4   1        1.44       -6.19      6.46 o 
 -11   4   1       11.39        5.83      4.69 o 
 -10   4   1       98.88      118.21     11.01 o 
  -9   4   1      231.95      219.24     10.51 o 
  -8   4   1      207.96      221.88      9.73 o 
  -7   4   1      177.44      189.52      4.63 o 
  -6   4   1     1002.69     1014.78     13.32 o 
  -5   4   1      206.82      202.36      4.94 o 
  -4   4   1      469.28      480.31      5.86 o 
  -3   4   1      246.69      282.91      3.63 o 
  -2   4   1     1505.35     1642.00     14.85 o 
  -1   4   1     4512.96     4866.26     49.16 o 
   0   4   1      544.36      603.54      9.03 o 
   1   4   1     4515.29     4806.55     49.30 o 
   2   4   1     1506.75     1609.80     18.22 o 
   3   4   1      246.59      281.57      7.04 o 
   4   4   1      469.97      503.58     16.60 o 
   5   4   1      206.76      207.25      6.77 o 
   6   4   1     1001.43     1019.13     19.70 o 
   7   4   1      177.58      205.64     10.09 o 
   8   4   1      208.03      242.08      8.58 o 
   9   4   1      231.83      216.27     15.61 o 
  10   4   1       98.81       95.21     12.04 o 
  11   4   1       11.43       10.79      7.71 o 
  12   4   1        1.42       -0.40      6.59 o 
  13   4   1        3.88       11.25      9.27 o 
  14   4   1       21.72       30.53     11.74 o 
 -13   5   1        0.32        0.14      4.72 o 
 -12   5   1        4.81        9.90      8.10 o 
 -11   5   1       29.76       41.53      5.43 o 
 -10   5   1      175.92      198.58      7.78 o 
  -9   5   1      260.54      251.57      8.13 o 
  -8   5   1      283.31      287.86      8.24 o 
  -7   5   1      545.75      544.26      9.29 o 
  -6   5   1      229.71      223.29      7.13 o 
  -5   5   1      281.84      316.21      5.24 o 
  -4   5   1      331.12      333.77      4.73 o 
  -3   5   1      992.68     1030.91     11.47 o 
  -2   5   1      181.31      213.88      3.72 o 
  -1   5   1     2802.26     2637.51     27.94 o 
   0   5   1     2373.57     2751.70     33.69 o 
   1   5   1     2801.01     2622.34     28.02 o 
   2   5   1      181.47      209.67      4.23 o 
   3   5   1      992.17     1025.39     14.98 o 
   4   5   1      330.51      339.01      8.60 o 
   5   5   1      281.88      320.55      7.42 o 
   6   5   1      229.88      254.28      8.25 o 
   7   5   1      545.34      539.88     13.41 o 
   8   5   1      283.00      301.98     17.66 o 
   9   5   1      260.62      243.70     16.50 o 
  10   5   1      176.57      194.00     16.22 o 
  11   5   1       29.70       14.78      7.77 o 
  12   5   1        4.83       -3.97      6.67 o 
  13   5   1        0.32       -3.42      7.81 o 
 -13   6   1       14.76        5.70     10.06 o 
 -12   6   1       14.41       20.77      5.31 o 
 -11   6   1       10.43       14.36      4.61 o 
 -10   6   1        9.06        6.94      4.85 o 
  -9   6   1      109.13      108.98      7.06 o 
  -8   6   1       13.05        7.51      3.48 o 
  -7   6   1      254.46      256.59      6.14 o 
  -6   6   1      650.83      696.47     10.29 o 
  -5   6   1      310.26      293.80      6.78 o 
  -4   6   1      310.64      334.99      5.52 o 
  -3   6   1     1728.22     1859.10     19.18 o 
  -2   6   1     1779.51     1868.03     19.09 o 
  -1   6   1     1260.22     1347.89     15.76 o 
   0   6   1     2135.89     2214.77     28.33 o 
   1   6   1     1260.73     1363.72     18.82 o 
   2   6   1     1779.67     1866.14     24.97 o 
   3   6   1     1728.16     1834.89     24.94 o 
   4   6   1      310.60      328.75      8.88 o 
   5   6   1      310.40      296.79      7.20 o 
   6   6   1      649.36      670.00     12.47 o 
   7   6   1      254.89      243.05      7.24 o 
   8   6   1       13.02       10.95      2.99 o 
   9   6   1      109.50      109.56      7.46 o 
  10   6   1        9.06        9.68      6.06 o 
  11   6   1       10.48       13.76      4.61 o 
  12   6   1       14.34       17.68      5.29 o 
  13   6   1       14.75       15.22      5.71 o 
 -13   7   1       12.41        1.36      5.23 o 
 -12   7   1       24.41       25.47      5.60 o 
 -11   7   1       49.98       49.59      6.86 o 
 -10   7   1       87.38       76.15      6.61 o 
  -9   7   1      170.79      168.26      8.68 o 
  -8   7   1      305.84      303.35     10.59 o 
  -7   7   1       41.39       39.84      2.91 o 
  -6   7   1      212.39      230.39      5.55 o 
  -5   7   1      111.29       99.75      4.54 o 
  -4   7   1      347.12      331.58      5.73 o 
  -3   7   1      279.77      292.86      5.15 o 
  -2   7   1      191.77      234.19      4.41 o 
  -1   7   1      808.02      869.33     19.03 o 
   0   7   1     1910.08     1905.67     25.52 o 
   1   7   1      807.03      871.72     13.78 o 
   2   7   1      192.07      239.43      5.95 o 
   3   7   1      280.41      290.26      6.78 o 
   4   7   1      347.07      333.39      6.55 o 
   5   7   1      111.26      105.07      6.85 o 
   6   7   1      212.60      219.84      6.77 o 
   7   7   1       41.50       40.28      3.77 o 
   8   7   1      305.40      315.28      8.81 o 
   9   7   1      170.82      183.82      9.39 o 
  10   7   1       87.40       93.73     12.11 o 
  11   7   1       50.03       55.39      6.71 o 
  12   7   1       24.39       29.75      6.15 o 
  13   7   1       12.39       11.75      5.37 o 
 -13   8   1        7.55        2.85      8.40 o 
 -12   8   1       18.70       35.20      6.05 o 
 -11   8   1        1.32        6.23      6.07 o 
 -10   8   1        7.66       12.24      7.36 o 
  -9   8   1       12.21       14.85      4.24 o 
  -8   8   1      107.54      107.98      7.07 o 
  -7   8   1      144.15      124.52      5.70 o 
  -6   8   1      232.54      226.77      5.81 o 
  -5   8   1       40.64       43.14      2.55 o 
  -4   8   1       10.65       12.13      1.77 o 
  -3   8   1      258.40      262.58      5.07 o 
  -2   8   1       71.87       73.91      2.70 o 
  -1   8   1      116.11      122.77      3.33 o 
   0   8   1     1412.67     1464.21     21.18 o 
   1   8   1      115.99      114.77      4.59 o 
   2   8   1       72.40       69.88      3.78 o 
   3   8   1      258.23      257.51      6.72 o 
   4   8   1       10.80        7.69      1.86 o 
   5   8   1       40.71       40.00      3.42 o 
   6   8   1      232.21      219.87      6.92 o 
   7   8   1      143.98      124.11      5.69 o 
   8   8   1      107.29      105.77      5.71 o 
   9   8   1       12.28        9.40      4.35 o 
  10   8   1        7.69        2.73      4.36 o 
  11   8   1        1.32       -0.82     11.63 o 
  12   8   1       18.70       23.27      5.99 o 
  13   8   1        7.54        7.79      9.04 o 
 -12   9   1        9.08        9.51      5.74 o 
 -11   9   1       66.33       66.02      7.16 o 
 -10   9   1       16.54       11.22      5.61 o 
  -9   9   1        7.91       11.13      4.26 o 
  -8   9   1      166.19      153.27      8.15 o 
  -7   9   1      476.96      481.85      9.32 o 
  -6   9   1      153.78      161.41      5.23 o 
  -5   9   1      322.69      307.99      6.19 o 
  -4   9   1      130.68      132.39      3.98 o 
  -3   9   1       89.81       94.90      3.25 o 
  -2   9   1      108.67      119.46      3.44 o 
  -1   9   1      745.93      756.08     10.66 o 
   0   9   1      192.21      209.35      6.40 o 
   1   9   1      745.91      756.93     16.71 o 
   2   9   1      108.81      113.03      5.70 o 
   3   9   1       89.86       98.89      4.57 o 
   4   9   1      130.31      132.62      5.16 o 
   5   9   1      321.92      308.17      8.23 o 
   6   9   1      153.99      177.34      6.47 o 
   7   9   1      476.95      477.84     17.94 o 
   8   9   1      166.17      167.70      8.68 o 
   9   9   1        7.95        9.60      4.38 o 
  10   9   1       16.62       17.16      4.99 o 
  11   9   1       66.31       92.12     12.18 o 
  12   9   1        9.06        7.02      5.64 o 
 -12  10   1       18.23       15.88      5.73 o 
 -11  10   1       37.24       33.85      6.04 o 
 -10  10   1       47.81       57.31      8.62 o 
  -9  10   1       18.40       14.61      9.71 o 
  -8  10   1       92.71       94.29      9.36 o 
  -7  10   1        0.03       -2.52      2.52 o 
  -6  10   1      339.79      315.17      7.42 o 
  -5  10   1       12.35       13.94      2.24 o 
  -4  10   1      430.42      410.80      7.35 o 
  -3  10   1        3.48        1.38      1.61 o 
  -2  10   1        0.35       -1.18      1.43 o 
  -1  10   1      341.30      349.48     11.63 o 
   0  10   1        1.56        2.77      3.02 o 
   1  10   1      341.92      351.04     10.97 o 
   2  10   1        0.36        0.60      2.39 o 
   3  10   1        3.49        7.44      3.01 o 
   4  10   1      430.14      418.96      9.76 o 
   5  10   1       12.31       16.50      3.07 o 
   6  10   1      339.96      297.94      8.74 o 
   7  10   1        0.03       -2.50      2.50 o 
   8  10   1       92.86       93.05      7.12 o 
   9  10   1       18.41       17.78      4.82 o 
  10  10   1       47.70       77.00     14.17 o 
  11  10   1       37.22       42.54      6.65 o 
  12  10   1       18.26       31.28      6.66 o 
 -11  11   1        0.34        0.86      4.69 o 
 -10  11   1       64.45       73.56      7.09 o 
  -9  11   1       16.12       20.25      4.83 o 
  -8  11   1       19.54       11.41      4.25 o 
  -7  11   1       30.49       22.73      3.64 o 
  -6  11   1        5.00        4.12      2.76 o 
  -5  11   1       26.57       26.19      2.92 o 
  -4  11   1       85.06       86.59      4.06 o 
  -3  11   1       11.12       17.36      2.55 o 
  -2  11   1       40.39       37.65      2.73 o 
  -1  11   1      269.66      267.69     28.19 o 
   0  11   1       65.25       47.69      5.33 o 
   1  11   1      269.41      277.30     10.46 o 
   2  11   1       40.36       41.54      7.34 o 
   3  11   1       11.14       10.51      2.34 o 
   4  11   1       85.25       86.71      6.09 o 
   5  11   1       26.53       26.71      3.13 o 
   6  11   1        5.01        2.94      2.81 o 
   7  11   1       30.67       28.47      6.17 o 
   8  11   1       19.44       10.87      4.36 o 
   9  11   1       16.09       10.01      4.81 o 
  10  11   1       64.58       70.35      7.63 o 
  11  11   1        0.34        4.07      5.25 o 
 -10  12   1        2.62        2.72      4.65 o 
  -9  12   1       12.67       12.70      4.64 o 
  -8  12   1       23.46       22.35      5.01 o 
  -7  12   1       25.81       30.18      4.83 o 
  -6  12   1       28.04       27.63      3.78 o 
  -5  12   1       65.28       58.13      3.74 o 
  -4  12   1       80.01       65.47      5.79 o 
  -3  12   1      181.63      176.76      7.24 o 
  -2  12   1       90.53       76.06      5.35 o 
  -1  12   1       55.22       63.01      6.00 o 
   0  12   1      175.73      166.88     10.99 o 
   1  12   1       55.12       53.28      5.84 o 
   2  12   1       90.29       88.80      6.21 o 
   3  12   1      181.58      176.76     12.86 o 
   4  12   1       79.99       76.53      4.05 o 
   5  12   1       65.31       61.15      3.91 o 
   6  12   1       28.20       31.74      4.26 o 
   7  12   1       25.78       17.93      3.74 o 
   8  12   1       23.48       34.49      5.50 o 
   9  12   1       12.74        2.53      4.42 o 
  10  12   1        2.62       -0.68      4.60 o 
 -10  13   1       47.42       59.22     10.43 o 
  -9  13   1        9.87        1.44      7.07 o 
  -8  13   1        1.33       -5.28      5.28 o 
  -7  13   1        0.86       -0.08      5.62 o 
  -6  13   1        4.69        5.88      4.08 o 
  -5  13   1       19.12       20.69      3.83 o 
  -4  13   1        5.18        5.69      3.28 o 
  -3  13   1       18.72       21.07      4.34 o 
  -2  13   1       17.25       12.28      3.74 o 
  -1  13   1       36.50       26.24      7.37 o 
   0  13   1       93.84      107.44      7.79 o 
   1  13   1       36.61       47.88     12.90 o 
   2  13   1       17.23       17.09      4.88 o 
   3  13   1       18.70       21.18      5.77 o 
   4  13   1        5.16        1.54      2.89 o 
   5  13   1       19.18       22.15      3.89 o 
   6  13   1        4.65        4.74      3.22 o 
   7  13   1        0.87       -0.32      3.25 o 
   8  13   1        1.34       -3.59      3.59 o 
   9  13   1        9.85       13.70      4.99 o 
  10  13   1       47.57       57.67      7.62 o 
  -9  14   1        8.24        5.28      7.39 o 
  -8  14   1       10.27       31.18      8.80 o 
  -7  14   1        7.05       -0.95      5.97 o 
  -6  14   1       32.26       42.98      9.28 o 
  -5  14   1       10.84       13.95      4.60 o 
  -4  14   1       14.51       12.33      5.51 o 
  -3  14   1       22.78       13.65      3.82 o 
  -2  14   1        0.31        1.04      3.37 o 
  -1  14   1        7.71        6.07      4.20 o 
   0  14   1        9.33        6.60     10.77 o 
   1  14   1        7.71       10.99      4.52 o 
   2  14   1        0.32       -1.34      3.27 o 
   3  14   1       22.69       16.99      3.72 o 
   4  14   1       14.44       13.85      6.75 o 
   5  14   1       10.83        9.44      4.80 o 
   6  14   1       32.38       33.85      5.90 o 
   7  14   1        7.05        3.37      4.47 o 
   8  14   1       10.26        5.87      7.41 o 
   9  14   1        8.28       10.07      7.79 o 
  -8  15   1        4.37       -1.06      7.18 o 
  -7  15   1       20.61       21.68      8.59 o 
  -6  15   1        4.78        9.01      4.86 o 
  -5  15   1       22.52       24.92      5.71 o 
  -4  15   1        1.17        3.98      3.51 o 
  -3  15   1        8.03       11.26      3.96 o 
  -2  15   1       11.86       10.83      4.14 o 
  -1  15   1        9.62        9.63      4.95 o 
   0  15   1        0.39        0.20      3.99 o 
   1  15   1        9.57       15.60      5.96 o 
   2  15   1       11.90        5.30      3.80 o 
   3  15   1        8.05        9.77      3.70 o 
   4  15   1        1.18        7.55      4.90 o 
   5  15   1       22.60       20.84      7.37 o 
   6  15   1        4.78        5.20      5.08 o 
   7  15   1       20.62       24.09      9.10 o 
   8  15   1        4.38       17.46      8.63 o 
  -7  16   1        2.44       -6.42      6.42 o 
  -6  16   1        1.93       -3.38      7.41 o 
  -5  16   1        0.94       -3.05      4.82 o 
  -4  16   1        1.98        1.87      4.74 o 
  -3  16   1        3.78        6.08      5.57 o 
  -2  16   1       25.53       39.04      5.49 o 
  -1  16   1        1.69       -3.86      5.03 o 
   0  16   1        9.70        5.97      5.04 o 
   1  16   1        1.66       -2.85      5.84 o 
   2  16   1       25.47       33.07      6.70 o 
   3  16   1        3.81        5.61      5.96 o 
   4  16   1        1.96       -1.72      4.82 o 
   5  16   1        0.93        1.48      4.98 o 
   6  16   1        1.94        3.60      4.87 o 
   7  16   1        2.45       -5.62      7.16 o 
  -5  17   1       11.87       14.94      6.10 o 
  -4  17   1        9.30       13.25      5.99 o 
  -3  17   1        3.15       -2.12      5.37 o 
  -2  17   1        0.72        5.06      8.58 o 
  -1  17   1       38.39       33.09      5.81 o 
   0  17   1        1.45        8.39      5.53 o 
   1  17   1       38.40       45.45      7.67 o 
   2  17   1        0.72        3.54      5.12 o 
   3  17   1        3.15        7.96      5.60 o 
   4  17   1        9.31       15.13      9.30 o 
   5  17   1       11.85       11.88      6.10 o 
  -3  18   1        1.14        3.49     10.79 o 
  -2  18   1       28.71       25.26      6.58 o 
  -1  18   1        3.26        2.75      5.56 o 
   0  18   1       13.68       12.76      6.36 o 
   1  18   1        3.27        6.52      6.33 o 
   2  18   1       28.78       39.07      7.84 o 
   3  18   1        1.13        0.75      5.58 o 
   0   0   2      742.28     1060.67     14.12 o 
   1   0   2      302.80      283.20      4.41 o 
   2   0   2     7333.77     8323.03    163.84 o 
   3   0   2      185.69      213.59      7.08 o 
   4   0   2      931.78      943.14     12.77 o 
   5   0   2        0.00       -1.65      1.65 o 
   6   0   2      693.80      726.88     10.10 o 
   7   0   2      584.70      644.73      9.56 o 
   8   0   2       81.56       76.63      4.24 o 
   9   0   2      264.68      234.29     10.98 o 
  10   0   2        0.53        1.93      3.90 o 
  11   0   2        7.56       22.04      8.32 o 
  12   0   2       38.01       23.77      9.27 o 
  13   0   2       20.26       17.08      9.80 o 
  14   0   2        8.98       16.53     11.06 o 
 -14   1   2       33.28       33.99     12.35 o 
 -13   1   2       12.63       16.97      9.12 o 
 -12   1   2       23.79       21.15      8.74 o 
 -11   1   2       16.91       14.14      5.22 o 
 -10   1   2        7.25        7.98      4.41 o 
  -9   1   2       14.96       18.39      8.62 o 
  -8   1   2       81.49       78.81      4.24 o 
  -7   1   2      120.67      135.33      3.82 o 
  -6   1   2     3026.09     3266.45     35.61 o 
  -5   1   2       67.09       59.65      2.69 o 
  -4   1   2      922.02      973.45     14.15 o 
  -3   1   2      536.88      547.74     10.24 o 
  -2   1   2     5670.92     5926.31     88.78 o 
  -1   1   2      819.56      788.42      8.86 o 
   0   1   2        3.15       -0.79      0.79 o 
   1   1   2      818.94      793.52      8.91 o 
   2   1   2     5674.98     6160.42    124.42 o 
   3   1   2      537.53      524.22      7.16 o 
   4   1   2      921.06      974.28     25.93 o 
   5   1   2       66.99       64.16      2.63 o 
   6   1   2     3023.78     3308.51     35.83 o 
   7   1   2      120.80      137.68      3.91 o 
   8   1   2       81.56       77.79      4.43 o 
   9   1   2       15.09       13.49      6.80 o 
  10   1   2        7.26        2.39      6.10 o 
  11   1   2       16.90       32.96      8.93 o 
  12   1   2       23.78       19.76      9.20 o 
  13   1   2       12.61        9.67      8.00 o 
  14   1   2       33.24       28.57     11.57 o 
 -14   2   2       10.00        1.65      9.77 o 
 -13   2   2        2.70       -3.57      7.03 o 
 -12   2   2       45.72       43.13     10.35 o 
 -11   2   2       11.96       20.98      6.64 o 
 -10   2   2       21.91       23.18      5.57 o 
  -9   2   2      203.08      188.63      9.81 o 
  -8   2   2       78.11       91.19      4.53 o 
  -7   2   2      188.75      188.73      7.59 o 
  -6   2   2      539.06      631.48      9.08 o 
  -5   2   2      706.67      742.27     11.11 o 
  -4   2   2      573.57      561.50      7.57 o 
  -3   2   2      194.85      134.55      2.28 o 
  -2   2   2       89.06       79.94      1.85 o 
  -1   2   2     5155.04     5253.01     53.25 o 
   0   2   2     7468.31     7821.89     88.99 o 
   1   2   2     5151.84     5226.11     61.96 o 
   2   2   2       88.96       84.17      3.10 o 
   3   2   2      194.12      135.22      3.23 o 
   4   2   2      573.90      560.73     10.22 o 
   5   2   2      706.74      739.17     11.28 o 
   6   2   2      538.51      637.10     10.45 o 
   7   2   2      189.52      186.37     12.88 o 
   8   2   2       78.55       92.23      5.44 o 
   9   2   2      203.09      165.17     13.29 o 
  10   2   2       21.97       41.49      9.10 o 
  11   2   2       11.96       -1.06      5.91 o 
  12   2   2       45.60       65.24     12.54 o 
  13   2   2        2.69       -1.84      7.01 o 
  14   2   2       10.01       -2.91      9.99 o 
 -14   3   2        8.62       12.50     10.09 o 
 -13   3   2       13.84       19.25      9.48 o 
 -12   3   2       15.98       18.24      8.53 o 
 -11   3   2       19.83       26.19      6.11 o 
 -10   3   2        8.23        9.80      4.89 o 
  -9   3   2      158.73      134.60     10.42 o 
  -8   3   2       75.93       86.31      4.57 o 
  -7   3   2       22.82       26.71      2.07 o 
  -6   3   2      129.74      149.82      6.36 o 
  -5   3   2     1507.53     1721.80     20.78 o 
  -4   3   2      131.20      134.80      2.41 o 
  -3   3   2      624.09      761.59      6.64 o 
  -2   3   2       24.44       22.62      0.97 o 
  -1   3   2     5020.67     5030.51     51.39 o 
   0   3   2    22159.94    21547.94    242.69 o 
   1   3   2     5019.60     5019.07     58.19 o 
   2   3   2       24.60       28.73      1.77 o 
   3   3   2      623.48      742.38     13.17 o 
   4   3   2      131.20      132.69      6.76 o 
   5   3   2     1505.13     1724.96     29.05 o 
   6   3   2      129.45      158.10      7.70 o 
   7   3   2       22.73       23.05      3.35 o 
   8   3   2       75.67       82.41      5.38 o 
   9   3   2      158.85      143.57     12.52 o 
  10   3   2        8.27       -2.81      6.02 o 
  11   3   2       19.80       16.89      8.23 o 
  12   3   2       15.92        7.56      7.45 o 
  13   3   2       13.83       16.95      9.99 o 
  14   3   2        8.62       -9.10      9.10 o 
 -13   4   2       32.67       42.41      5.77 o 
 -12   4   2       25.36       27.52      4.26 o 
 -11   4   2        7.45        5.31      4.79 o 
 -10   4   2       21.52       10.90      4.86 o 
  -9   4   2       22.42       15.18      6.23 o 
  -8   4   2      363.83      431.69      9.70 o 
  -7   4   2      119.44      108.68      4.17 o 
  -6   4   2      684.42      756.18     11.34 o 
  -5   4   2      250.96      256.51      4.38 o 
  -4   4   2     1513.13     1518.68     14.34 o 
  -3   4   2      479.69      506.42      5.42 o 
  -2   4   2      148.05      102.68      2.09 o 
  -1   4   2     2653.79     2454.09     25.91 o 
   0   4   2     3355.26     3668.05     43.43 o 
   1   4   2     2656.56     2429.79     29.94 o 
   2   4   2      147.31       98.60      2.56 o 
   3   4   2      479.66      506.93     10.32 o 
   4   4   2     1513.39     1509.02     35.44 o 
   5   4   2      250.84      250.91     10.40 o 
   6   4   2      684.67      757.27     16.15 o 
   7   4   2      119.37      106.77      5.76 o 
   8   4   2      363.53      400.62     11.72 o 
   9   4   2       22.37       20.39      7.52 o 
  10   4   2       21.39       25.14      8.32 o 
  11   4   2        7.45        8.40      7.18 o 
  12   4   2       25.22       29.98      9.48 o 
  13   4   2       32.59       49.61     12.58 o 
  14   4   2        2.15       -8.78      8.78 o 
 -13   5   2        7.60       16.02      6.25 o 
 -12   5   2        2.42       10.06      3.85 o 
 -11   5   2        1.02        0.13      4.67 o 
 -10   5   2       34.08       35.16      8.45 o 
  -9   5   2      416.83      405.47     10.19 o 
  -8   5   2      266.57      294.79      6.66 o 
  -7   5   2      121.88      115.06      3.49 o 
  -6   5   2       93.90      102.19      3.68 o 
  -5   5   2      308.45      335.06      5.61 o 
  -4   5   2      285.63      314.17      4.26 o 
  -3   5   2      697.23      679.33      7.52 o 
  -2   5   2      988.91     1019.49     10.07 o 
  -1   5   2     4584.22     4936.84     57.49 o 
   0   5   2      404.72      477.32      8.18 o 
   1   5   2     4584.41     4828.34     57.61 o 
   2   5   2      989.93      996.88     12.48 o 
   3   5   2      696.51      655.31     10.81 o 
   4   5   2      285.20      320.06      8.52 o 
   5   5   2      309.09      334.98     12.87 o 
   6   5   2       94.10       91.44      5.40 o 
   7   5   2      121.77      113.86     11.47 o 
   8   5   2      266.46      288.27     10.08 o 
   9   5   2      417.06      421.40     21.00 o 
  10   5   2       34.13       31.48      9.18 o 
  11   5   2        1.03       -3.36      6.67 o 
  12   5   2        2.42        0.76      7.64 o 
  13   5   2        7.58       20.08      9.73 o 
 -13   6   2       40.23       43.30      7.66 o 
 -12   6   2       16.28        8.24      4.59 o 
 -11   6   2        1.86        6.54      4.08 o 
 -10   6   2       23.05       22.07      4.11 o 
  -9   6   2      219.14      222.07      7.66 o 
  -8   6   2      322.16      313.16      8.63 o 
  -7   6   2       85.90       82.37      4.04 o 
  -6   6   2      160.96      158.67      4.22 o 
  -5   6   2      331.38      351.88      5.75 o 
  -4   6   2      218.93      270.22      4.41 o 
  -3   6   2      596.32      595.74      7.87 o 
  -2   6   2      673.49      609.55      7.82 o 
  -1   6   2      190.34      201.76      5.16 o 
   0   6   2     1594.97     1761.78     23.34 o 
   1   6   2      190.84      197.94      5.18 o 
   2   6   2      674.62      608.55      8.84 o 
   3   6   2      596.27      588.67      8.80 o 
   4   6   2      218.79      269.27      8.84 o 
   5   6   2      331.93      336.56      9.62 o 
   6   6   2      160.90      148.76      5.59 o 
   7   6   2       86.11       79.45      5.70 o 
   8   6   2      321.68      330.39     11.22 o 
   9   6   2      219.33      217.08     15.82 o 
  10   6   2       22.93       19.63      7.56 o 
  11   6   2        1.88        0.53      6.92 o 
  12   6   2       16.25        8.85      7.94 o 
  13   6   2       40.19       48.13      7.26 o 
 -13   7   2       13.96       28.10      7.39 o 
 -12   7   2        7.49        6.61      4.58 o 
 -11   7   2        5.34       17.60      6.15 o 
 -10   7   2       71.50       74.09      6.23 o 
  -9   7   2      101.46      109.15      6.95 o 
  -8   7   2      333.26      303.35     10.50 o 
  -7   7   2      129.18      138.82      4.60 o 
  -6   7   2      218.47      216.40      5.38 o 
  -5   7   2       27.33       28.09      2.11 o 
  -4   7   2       69.90       70.39      2.73 o 
  -3   7   2      101.96       83.68      3.31 o 
  -2   7   2      107.81      104.07      3.76 o 
  -1   7   2      240.53      322.16      7.15 o 
   0   7   2      491.40      485.69      9.24 o 
   1   7   2      239.90      320.59      7.34 o 
   2   7   2      107.80       93.75      4.35 o 
   3   7   2      101.66       80.34      3.28 o 
   4   7   2       69.89       69.30      6.88 o 
   5   7   2       27.33       28.87      3.60 o 
   6   7   2      219.06      216.15      6.81 o 
   7   7   2      129.23      129.17      5.94 o 
   8   7   2      332.88      326.82      9.28 o 
   9   7   2      101.60      111.41      7.82 o 
  10   7   2       71.75       88.45      7.50 o 
  11   7   2        5.32       13.56      8.21 o 
  12   7   2        7.51       11.15      6.41 o 
  13   7   2       13.98       22.29      6.54 o 
 -12   8   2       24.93       29.35      5.76 o 
 -11   8   2        1.09        2.42      7.14 o 
 -10   8   2       22.64       24.23      4.83 o 
  -9   8   2       79.25       88.70      6.46 o 
  -8   8   2      186.63      165.73      8.03 o 
  -7   8   2       73.72       73.13      3.79 o 
  -6   8   2      171.17      174.18      5.06 o 
  -5   8   2       60.83       54.91      2.79 o 
  -4   8   2       88.15       84.69      3.31 o 
  -3   8   2      431.32      436.52      6.88 o 
  -2   8   2      667.11      656.98     11.65 o 
  -1   8   2      134.84      142.44      4.97 o 
   0   8   2       21.74       24.74      2.68 o 
   1   8   2      134.84      139.48      5.17 o 
   2   8   2      666.34      659.45     10.21 o 
   3   8   2      430.67      428.19      8.96 o 
   4   8   2       88.09       84.07      4.02 o 
   5   8   2       61.00       61.52      4.98 o 
   6   8   2      170.99      167.52      6.34 o 
   7   8   2       73.59       73.37      4.87 o 
   8   8   2      186.67      161.58      6.97 o 
   9   8   2       79.37       80.28     10.61 o 
  10   8   2       22.67       14.83      4.75 o 
  11   8   2        1.08        0.01      4.47 o 
  12   8   2       25.04       22.34      5.96 o 
 -12   9   2        2.17        1.77      5.83 o 
 -11   9   2       11.65        4.50     11.20 o 
 -10   9   2        6.39        5.74      7.36 o 
  -9   9   2       43.26       34.51      5.15 o 
  -8   9   2       30.55       26.78      4.67 o 
  -7   9   2      143.09      143.18      5.23 o 
  -6   9   2       23.94       29.55      2.89 o 
  -5   9   2      241.15      243.10      5.51 o 
  -4   9   2       51.96       69.12      3.07 o 
  -3   9   2        5.61        6.17      1.57 o 
  -2   9   2      392.09      373.86      7.38 o 
  -1   9   2      419.68      400.16      9.12 o 
   0   9   2      121.70      115.28      6.48 o 
   1   9   2      419.42      406.71     15.52 o 
   2   9   2      391.85      357.87      7.39 o 
   3   9   2        5.56        4.15      2.20 o 
   4   9   2       51.81       70.46      5.88 o 
   5   9   2      240.85      243.27      7.48 o 
   6   9   2       23.84       24.97      3.51 o 
   7   9   2      143.38      146.02      6.58 o 
   8   9   2       30.51       33.42      4.22 o 
   9   9   2       43.39       40.73      5.85 o 
  10   9   2        6.42        4.75      4.23 o 
  11   9   2       11.64        3.77      4.95 o 
  12   9   2        2.16       -4.50      4.50 o 
 -12  10   2       27.32       28.42      8.06 o 
 -11  10   2        6.94       13.21      5.13 o 
 -10  10   2        8.02        9.53      4.54 o 
  -9  10   2       10.50        9.90      4.88 o 
  -8  10   2       55.54       54.30      8.03 o 
  -7  10   2       19.18       28.29      3.73 o 
  -6  10   2       50.53       56.47      3.70 o 
  -5  10   2       16.84       11.24      2.33 o 
  -4  10   2      118.20      116.04      3.99 o 
  -3  10   2      100.00       94.27      3.42 o 
  -2  10   2       90.60       81.33      4.06 o 
  -1  10   2      182.35      167.54      9.33 o 
   0  10   2      338.28      356.87      9.09 o 
   1  10   2      182.35      173.23      6.43 o 
   2  10   2       90.64       84.08      4.66 o 
   3  10   2      100.05       88.31      5.17 o 
   4  10   2      118.14      116.31      5.25 o 
   5  10   2       16.80       12.25      3.07 o 
   6  10   2       50.40       58.75      8.50 o 
   7  10   2       19.14       18.95      3.74 o 
   8  10   2       55.56       51.07      4.88 o 
   9  10   2       10.51        7.42      4.54 o 
  10  10   2        8.09       12.30      5.26 o 
  11  10   2        6.91       13.17      5.68 o 
  12  10   2       27.35       24.76     10.51 o 
 -11  11   2       35.10       50.75      8.89 o 
 -10  11   2        1.54       -3.83      3.94 o 
  -9  11   2        5.31        7.47      4.32 o 
  -8  11   2       12.97       15.53      4.48 o 
  -7  11   2        7.01        7.14      3.75 o 
  -6  11   2        4.70        6.74      2.57 o 
  -5  11   2      205.67      201.90      9.49 o 
  -4  11   2       43.70       43.73      2.89 o 
  -3  11   2      141.67      141.39      5.38 o 
  -2  11   2      235.80      232.38      6.78 o 
  -1  11   2       13.23       11.13      4.10 o 
   0  11   2      615.48      635.23     13.32 o 
   1  11   2       13.30       10.96      3.96 o 
   2  11   2      235.84      242.49      7.61 o 
   3  11   2      141.62      134.81      5.91 o 
   4  11   2       43.85       47.95      3.95 o 
   5  11   2      205.73      194.25      7.17 o 
   6  11   2        4.70        8.40      3.13 o 
   7  11   2        7.00        7.28      3.41 o 
   8  11   2       13.05       15.39      3.89 o 
   9  11   2        5.31        8.35      4.72 o 
  10  11   2        1.54        1.25      4.28 o 
  11  11   2       35.05       37.23      6.83 o 
 -10  12   2        2.84       -2.22      5.78 o 
  -9  12   2       40.88       34.38      5.87 o 
  -8  12   2        1.99        1.98      3.78 o 
  -7  12   2       17.06       18.50      9.66 o 
  -6  12   2        7.85       11.44      3.65 o 
  -5  12   2       46.33       54.47      4.06 o 
  -4  12   2       16.67       15.19      2.99 o 
  -3  12   2       69.88       73.69      4.39 o 
  -2  12   2       99.91      104.67      5.20 o 
  -1  12   2       11.35       15.57      5.14 o 
   0  12   2        5.49        3.10      4.12 o 
   1  12   2       11.45       18.10     10.04 o 
   2  12   2       99.92      105.58      5.76 o 
   3  12   2       70.01       75.60      7.55 o 
   4  12   2       16.66       10.16      2.95 o 
   5  12   2       46.32       48.77      6.33 o 
   6  12   2        7.90       10.23      3.67 o 
   7  12   2       17.17       17.17      3.83 o 
   8  12   2        1.99        3.34      4.08 o 
   9  12   2       40.82       47.30      6.52 o 
  10  12   2        2.82        3.33      5.00 o 
 -10  13   2        1.37        3.57      6.69 o 
  -9  13   2       16.90        9.12      7.30 o 
  -8  13   2       29.29       33.51      8.36 o 
  -7  13   2        5.97        5.66      5.87 o 
  -6  13   2       44.50       53.71      5.13 o 
  -5  13   2       17.16       17.31      3.77 o 
  -4  13   2        5.42        4.48      3.31 o 
  -3  13   2       27.48       28.22      5.81 o 
  -2  13   2       24.67       25.33      4.23 o 
  -1  13   2       61.20       50.51      8.29 o 
   0  13   2      325.39      352.59     12.86 o 
   1  13   2       61.11       60.22      6.43 o 
   2  13   2       24.69       20.07      3.90 o 
   3  13   2       27.45       24.90      3.77 o 
   4  13   2        5.44        6.31      2.41 o 
   5  13   2       17.10       18.52      3.65 o 
   6  13   2       44.71       48.21      4.82 o 
   7  13   2        6.00        3.20      3.36 o 
   8  13   2       29.20       29.30     12.23 o 
   9  13   2       16.88       12.76      5.25 o 
  10  13   2        1.38        2.34      5.01 o 
  -9  14   2        5.54        8.49      7.60 o 
  -8  14   2       12.91        5.83      7.16 o 
  -7  14   2       19.33       16.47      7.14 o 
  -6  14   2        3.02        0.01      3.53 o 
  -5  14   2       42.70       44.36      5.03 o 
  -4  14   2       27.57       26.91      4.30 o 
  -3  14   2        1.83        3.77      3.35 o 
  -2  14   2       70.00       66.50      7.31 o 
  -1  14   2       11.68       17.11      4.80 o 
   0  14   2        9.67       14.27      5.15 o 
   1  14   2       11.71        5.62      4.65 o 
   2  14   2       69.86       63.94      5.30 o 
   3  14   2        1.84        0.83      3.08 o 
   4  14   2       27.46       18.43      6.27 o 
   5  14   2       42.68       34.47      6.27 o 
   6  14   2        3.05        2.15      4.66 o 
   7  14   2       19.32        4.92      5.07 o 
   8  14   2       12.91        1.84      6.71 o 
   9  14   2        5.55        9.50      7.92 o 
  -8  15   2        5.86        6.21      7.79 o 
  -7  15   2        1.75       11.67      7.35 o 
  -6  15   2       30.32       11.87      8.02 o 
  -5  15   2        0.61        2.22      3.58 o 
  -4  15   2       13.46        7.85      7.24 o 
  -3  15   2       17.38       15.92      4.04 o 
  -2  15   2       19.48       17.76      4.50 o 
  -1  15   2       15.76       21.52      5.48 o 
   0  15   2       63.62       67.98      7.38 o 
   1  15   2       15.75       20.80      5.73 o 
   2  15   2       19.43       13.60      5.05 o 
   3  15   2       17.32       16.50      5.51 o 
   4  15   2       13.42       18.43      7.59 o 
   5  15   2        0.63       -1.52      8.34 o 
   6  15   2       30.23       40.62      6.66 o 
   7  15   2        1.75        6.19      4.83 o 
   8  15   2        5.86        8.13      7.85 o 
  -7  16   2        2.79        2.62      7.90 o 
  -6  16   2        5.15       17.78      8.51 o 
  -5  16   2       16.12       18.50      5.61 o 
  -4  16   2       14.67       15.26      4.36 o 
  -3  16   2        4.66        7.71      4.19 o 
  -2  16   2       12.56        8.62      4.52 o 
  -1  16   2       67.01       68.19      6.57 o 
   0  16   2        6.55       18.97      5.86 o 
   1  16   2       66.87       66.02     11.17 o 
   2  16   2       12.55       15.02      7.85 o 
   3  16   2        4.65       11.03      7.01 o 
   4  16   2       14.62       16.98      6.05 o 
   5  16   2       16.13        9.71      8.44 o 
   6  16   2        5.14        7.98     10.94 o 
   7  16   2        2.77        4.16      7.81 o 
  -5  17   2        4.91       18.14      6.05 o 
  -4  17   2        2.35       11.05      5.58 o 
  -3  17   2       44.60       58.11      6.15 o 
  -2  17   2        4.85        3.84      4.07 o 
  -1  17   2       10.21        6.65      5.56 o 
   0  17   2       46.94       50.41      8.02 o 
   1  17   2       10.19       10.18      7.91 o 
   2  17   2        4.84        4.73      5.42 o 
   3  17   2       44.60       58.76      8.20 o 
   4  17   2        2.37        2.28      5.47 o 
   5  17   2        4.87       -0.20      5.54 o 
  -3  18   2        0.16        4.24      5.80 o 
  -2  18   2        3.37        6.22      5.52 o 
  -1  18   2        1.43       -4.12      4.12 o 
   0  18   2       11.07       14.07      9.62 o 
   1  18   2        1.42        3.46      5.68 o 
   2  18   2        3.36        8.16      9.32 o 
   3  18   2        0.16        4.98      6.15 o 
   1   0   3    12903.71    13896.72    142.44 o 
   2   0   3     2136.19     2337.26     29.04 o 
   3   0   3      140.78       93.81      5.05 o 
   4   0   3      506.22      683.57     17.88 o 
   5   0   3       45.57       60.03      5.00 o 
   6   0   3     1096.80     1036.31     14.71 o 
   7   0   3       72.88       78.96      4.20 o 
   8   0   3      148.68      159.61      8.20 o 
   9   0   3       66.29       80.53      9.99 o 
  10   0   3       57.85       56.16      9.94 o 
  11   0   3       14.58       15.01      7.85 o 
  12   0   3        1.09       -2.41      6.82 o 
  13   0   3        4.03        1.39      7.24 o 
  14   0   3       17.98       31.12     12.24 o 
 -14   1   3       62.88       51.64     13.15 o 
 -13   1   3       15.31       17.48      9.35 o 
 -12   1   3        3.01        2.68      6.31 o 
 -11   1   3       14.02       11.63      7.43 o 
 -10   1   3        0.03       -5.11      5.30 o 
  -9   1   3       81.21       81.88     10.20 o 
  -8   1   3      350.09      365.65      7.51 o 
  -7   1   3       10.98       10.59      1.76 o 
  -6   1   3      390.50      437.63      7.51 o 
  -5   1   3      585.58      698.45     20.97 o 
  -4   1   3     1844.94     1979.62     42.44 o 
  -3   1   3      415.26      404.87     11.81 o 
  -2   1   3     3069.63     3258.46     39.82 o 
  -1   1   3     6307.40     6053.46     61.64 o 
   0   1   3      805.16      754.97      8.85 o 
   1   1   3     6304.81     6124.73     71.73 o 
   2   1   3     3069.08     3286.70     33.91 o 
   3   1   3      414.94      415.32      5.92 o 
   4   1   3     1845.99     1936.24     26.88 o 
   5   1   3      585.54      684.37     11.90 o 
   6   1   3      389.72      435.94      8.38 o 
   7   1   3       11.05        7.92      1.78 o 
   8   1   3      350.56      384.77     10.91 o 
   9   1   3       81.06       76.20      9.84 o 
  10   1   3        0.04       -4.50      4.50 o 
  11   1   3       14.05        6.31      6.67 o 
  12   1   3        2.96        6.08      7.39 o 
  13   1   3       15.28       25.99     10.56 o 
  14   1   3       62.90       76.96     15.29 o 
 -14   2   3       37.90       60.00     14.19 o 
 -13   2   3        1.21       10.09      8.44 o 
 -12   2   3        8.38        1.20      7.56 o 
 -11   2   3       10.00        2.58      5.83 o 
 -10   2   3      168.64      169.37     14.74 o 
  -9   2   3       37.36       33.06      7.88 o 
  -8   2   3      359.05      344.80      8.76 o 
  -7   2   3       88.09       77.30      2.97 o 
  -6   2   3       20.72       21.89      1.72 o 
  -5   2   3      392.97      432.41     13.57 o 
  -4   2   3     1134.92     1353.64     15.01 o 
  -3   2   3     1679.44     1687.27     39.75 o 
  -2   2   3     1236.33     1051.52     11.92 o 
  -1   2   3     7100.99     7173.30     72.22 o 
   0   2   3     2520.73     2822.05     33.39 o 
   1   2   3     7097.66     7082.94     99.92 o 
   2   2   3     1237.84     1033.53     14.18 o 
   3   2   3     1679.66     1703.90     20.87 o 
   4   2   3     1133.80     1345.86     17.15 o 
   5   2   3      393.40      433.92      8.74 o 
   6   2   3       20.63       22.01      2.46 o 
   7   2   3       88.32       71.95      3.34 o 
   8   2   3      359.00      356.50     12.03 o 
   9   2   3       37.44       37.43      8.36 o 
  10   2   3      168.20      144.92     13.98 o 
  11   2   3       10.01       -3.21      5.76 o 
  12   2   3        8.32        1.58      6.69 o 
  13   2   3        1.22        8.59      8.42 o 
  14   2   3       37.97       45.52     13.43 o 
 -14   3   3       73.27       75.95     15.54 o 
 -13   3   3       12.71       20.16      9.12 o 
 -12   3   3       16.24       20.61      9.10 o 
 -11   3   3        7.66       17.90      7.71 o 
 -10   3   3        8.50       14.95      6.67 o 
  -9   3   3      285.39      296.43     12.22 o 
  -8   3   3      209.70      219.17      6.89 o 
  -7   3   3      743.59      739.95     10.72 o 
  -6   3   3       14.72       18.62      1.92 o 
  -5   3   3      151.93      144.43      3.50 o 
  -4   3   3     1224.62     1131.88     20.92 o 
  -3   3   3       27.18       33.17      3.03 o 
  -2   3   3     2256.01     2425.13     26.01 o 
  -1   3   3     1003.59      988.70     11.75 o 
   0   3   3     1020.36     1203.79     15.69 o 
   1   3   3     1003.86      989.26     17.14 o 
   2   3   3     2254.26     2451.11     36.27 o 
   3   3   3       27.21       29.18      2.23 o 
   4   3   3     1223.70     1170.75     19.09 o 
   5   3   3      152.05      153.94      7.94 o 
   6   3   3       14.69       21.44      3.25 o 
   7   3   3      744.22      739.27     22.78 o 
   8   3   3      209.77      183.14     15.68 o 
   9   3   3      285.11      284.59     17.70 o 
  10   3   3        8.55       21.13      7.66 o 
  11   3   3        7.58        8.38      7.26 o 
  12   3   3       16.20       18.73      9.14 o 
  13   3   3       12.70        7.56      8.97 o 
  14   3   3       73.28      103.73     17.06 o 
 -13   4   3       30.74       27.11     10.32 o 
 -12   4   3        9.10       11.99      4.20 o 
 -11   4   3       19.82       18.73      4.15 o 
 -10   4   3      103.57       89.41      6.95 o 
  -9   4   3       23.31       19.56      3.64 o 
  -8   4   3       10.62        8.00      2.11 o 
  -7   4   3      187.26      187.62      4.71 o 
  -6   4   3      633.45      668.90     11.42 o 
  -5   4   3      138.88      167.64      3.11 o 
  -4   4   3      599.44      621.59      6.92 o 
  -3   4   3     1014.69     1186.17     11.44 o 
  -2   4   3     2013.67     1920.29     21.39 o 
  -1   4   3     1296.21     1242.96     16.47 o 
   0   4   3       35.84       32.36      1.93 o 
   1   4   3     1294.01     1230.21     16.69 o 
   2   4   3     2012.53     1915.55     24.53 o 
   3   4   3     1012.81     1152.03     19.76 o 
   4   4   3      600.05      612.59     12.23 o 
   5   4   3      138.57      190.89      9.10 o 
   6   4   3      634.04      665.32     20.07 o 
   7   4   3      187.36      190.14      7.67 o 
   8   4   3       10.62        6.18      4.70 o 
   9   4   3       23.38       26.43      8.15 o 
  10   4   3      103.41       92.51     12.04 o 
  11   4   3       19.82       18.56      8.21 o 
  12   4   3        9.16       -6.90      6.90 o 
  13   4   3       30.72       39.27     11.97 o 
 -13   5   3        2.99       -4.77      7.77 o 
 -12   5   3       15.31       11.85      4.41 o 
 -11   5   3       31.88       32.94      4.67 o 
 -10   5   3        6.26       10.16      3.28 o 
  -9   5   3      190.54      181.72      8.01 o 
  -8   5   3      512.51      536.26      9.43 o 
  -7   5   3      196.88      190.33      5.16 o 
  -6   5   3        7.22        4.79      1.39 o 
  -5   5   3       94.17       99.52      2.57 o 
  -4   5   3      638.99      652.43      6.95 o 
  -3   5   3       56.38       56.87      2.11 o 
  -2   5   3      238.18      245.37      4.07 o 
  -1   5   3     1084.33     1014.72     12.11 o 
   0   5   3     1993.54     2081.57     26.50 o 
   1   5   3     1085.62     1001.93     14.58 o 
   2   5   3      238.29      237.37      4.41 o 
   3   5   3       56.41       54.45      2.94 o 
   4   5   3      639.65      640.11     13.22 o 
   5   5   3       94.44       98.81      7.45 o 
   6   5   3        7.12        2.91      3.61 o 
   7   5   3      196.28      202.21      8.40 o 
   8   5   3      512.53      527.11     14.65 o 
   9   5   3      190.53      177.74     14.76 o 
  10   5   3        6.28       11.00      7.01 o 
  11   5   3       31.99       37.75     10.20 o 
  12   5   3       15.19       11.02      9.58 o 
  13   5   3        3.00        4.05      8.40 o 
 -12   6   3        8.51       10.19      6.34 o 
 -11   6   3       45.86       61.04      9.44 o 
 -10   6   3       35.66       46.40      5.60 o 
  -9   6   3      193.57      169.23     12.10 o 
  -8   6   3      103.97      110.01      4.56 o 
  -7   6   3      302.96      303.65      5.73 o 
  -6   6   3       98.97      101.30      5.22 o 
  -5   6   3      262.16      282.95      4.56 o 
  -4   6   3      168.58      207.35      3.84 o 
  -3   6   3      130.83      165.45      3.56 o 
  -2   6   3     2680.17     2918.54     28.47 o 
  -1   6   3      117.83      129.62      4.15 o 
   0   6   3       98.82       94.94      4.18 o 
   1   6   3      118.05      132.87      4.33 o 
   2   6   3     2678.91     2904.19     31.92 o 
   3   6   3      130.79      151.40      4.85 o 
   4   6   3      169.03      197.97      5.67 o 
   5   6   3      261.97      262.34      9.68 o 
   6   6   3       98.59      105.12      8.17 o 
   7   6   3      302.83      286.41     15.97 o 
   8   6   3      104.20      108.05      7.05 o 
   9   6   3      194.08      165.16     14.21 o 
  10   6   3       35.54       21.49      8.49 o 
  11   6   3       45.94       48.43     10.47 o 
  12   6   3        8.58       11.97      8.87 o 
  13   6   3       13.77       14.06      9.94 o 
 -12   7   3       30.54       26.39      6.42 o 
 -11   7   3       22.59       24.60      5.70 o 
 -10   7   3        5.87        9.39      3.24 o 
  -9   7   3        2.81       -1.58      2.99 o 
  -8   7   3       38.92       36.86      3.29 o 
  -7   7   3      147.18      141.26      4.89 o 
  -6   7   3      782.28      773.25     14.64 o 
  -5   7   3       44.67       39.66      2.49 o 
  -4   7   3      336.21      344.55      5.29 o 
  -3   7   3      824.93      800.76     11.60 o 
  -2   7   3       97.32       89.05      3.47 o 
  -1   7   3      246.35      257.07      6.32 o 
   0   7   3     1291.54     1275.64     18.58 o 
   1   7   3      246.52      238.11      6.23 o 
   2   7   3       96.72       83.87      3.13 o 
   3   7   3      825.36      804.17     11.35 o 
   4   7   3      336.78      343.14     10.20 o 
   5   7   3       44.63       41.44      4.18 o 
   6   7   3      783.02      766.31     17.41 o 
   7   7   3      147.10      151.57      6.34 o 
   8   7   3       38.87       33.07      4.14 o 
   9   7   3        2.83       10.71      4.62 o 
  10   7   3        5.89        3.33      4.34 o 
  11   7   3       22.65       30.94      9.45 o 
  12   7   3       30.45       35.87      6.86 o 
  13   7   3       11.27       13.97     11.15 o 
 -12   8   3        9.64       15.18      6.06 o 
 -11   8   3       15.53       20.92      6.16 o 
 -10   8   3        9.92        3.57      4.83 o 
  -9   8   3       90.61       84.80      6.30 o 
  -8   8   3       33.53       34.45      4.69 o 
  -7   8   3       90.37       78.17      4.60 o 
  -6   8   3       27.08       25.81      2.65 o 
  -5   8   3      219.56      204.41      4.85 o 
  -4   8   3      245.32      280.92      5.50 o 
  -3   8   3       34.82       39.53      2.80 o 
  -2   8   3      893.87      944.37     13.59 o 
  -1   8   3      712.92      691.54     12.84 o 
   0   8   3        9.91        3.60      1.99 o 
   1   8   3      712.37      704.50     12.56 o 
   2   8   3      894.00      976.64     13.36 o 
   3   8   3       34.78       42.38      3.00 o 
   4   8   3      245.84      267.49      9.25 o 
   5   8   3      219.79      206.87      8.29 o 
   6   8   3       27.13       24.74      4.27 o 
   7   8   3       90.37       97.77      8.63 o 
   8   8   3       33.49       37.83      4.46 o 
   9   8   3       90.64      106.30      8.07 o 
  10   8   3        9.86        6.23      4.70 o 
  11   8   3       15.55       16.61      6.52 o 
  12   8   3        9.57       10.51      5.72 o 
 -12   9   3        0.44       -4.94      4.94 o 
 -11   9   3        2.82        1.52      5.02 o 
 -10   9   3       13.49        6.21      5.57 o 
  -9   9   3        6.88        2.46      3.68 o 
  -8   9   3       69.57       71.10      5.92 o 
  -7   9   3      147.38      133.66      6.99 o 
  -6   9   3       33.48       29.76      2.88 o 
  -5   9   3        9.72        8.37      2.00 o 
  -4   9   3       60.59       61.07      3.49 o 
  -3   9   3      133.20      144.98      4.90 o 
  -2   9   3       39.65       43.23      3.10 o 
  -1   9   3      228.34      221.48      6.70 o 
   0   9   3      475.72      528.42     10.87 o 
   1   9   3      227.88      221.02      6.85 o 
   2   9   3       39.61       37.85      3.64 o 
   3   9   3      133.60      149.84      4.66 o 
   4   9   3       60.47       58.28      5.29 o 
   5   9   3        9.72       10.42      3.79 o 
   6   9   3       33.53       28.54      5.16 o 
   7   9   3      147.39      137.86      6.50 o 
   8   9   3       69.68       80.75      7.89 o 
   9   9   3        6.91        5.11      8.55 o 
  10   9   3       13.49       16.89     10.60 o 
  11   9   3        2.82       -4.25      4.25 o 
  12   9   3        0.43       -0.88      5.32 o 
 -11  10   3        1.57       -0.27      5.51 o 
 -10  10   3        5.96        0.02      4.81 o 
  -9  10   3       15.18       23.67      6.46 o 
  -8  10   3       19.05       22.59      6.25 o 
  -7  10   3       73.68       63.00      4.63 o 
  -6  10   3      302.25      288.85      7.05 o 
  -5  10   3       93.13       92.66      4.39 o 
  -4  10   3       45.15       41.71      3.36 o 
  -3  10   3        7.98        5.34      2.35 o 
  -2  10   3       27.62       32.57      3.60 o 
  -1  10   3       25.16       20.81      3.20 o 
   0  10   3       90.30       76.57      4.69 o 
   1  10   3       25.37       24.00      3.53 o 
   2  10   3       27.52       29.25      2.91 o 
   3  10   3        7.99        7.13      2.94 o 
   4  10   3       45.14       37.18      4.80 o 
   5  10   3       93.33       77.76      6.14 o 
   6  10   3      301.73      297.44      9.05 o 
   7  10   3       73.68       73.72      5.32 o 
   8  10   3       19.02       22.91      4.60 o 
   9  10   3       15.08       21.10      8.15 o 
  10  10   3        5.97        3.79      4.88 o 
  11  10   3        1.58       -3.54      4.71 o 
 -11  11   3        1.73        2.60      6.04 o 
 -10  11   3        2.33       -2.53      5.24 o 
  -9  11   3        7.54        4.26      5.57 o 
  -8  11   3       85.98       92.67      9.69 o 
  -7  11   3      124.11      123.88      9.95 o 
  -6  11   3        6.92       12.57      2.91 o 
  -5  11   3       60.56       65.88      4.47 o 
  -4  11   3      246.15      236.22      6.89 o 
  -3  11   3       35.42       33.16      3.41 o 
  -2  11   3      122.24      131.64      5.41 o 
  -1  11   3      459.48      475.79     11.13 o 
   0  11   3      123.58      127.82      6.26 o 
   1  11   3      459.05      461.10     11.32 o 
   2  11   3      122.18      128.97      5.05 o 
   3  11   3       35.48       37.58      3.59 o 
   4  11   3      246.45      232.62      7.27 o 
   5  11   3       60.42       61.98      6.23 o 
   6  11   3        6.87        6.57      3.24 o 
   7  11   3      124.13      132.22      6.78 o 
   8  11   3       85.88       94.26      7.87 o 
   9  11   3        7.56        6.95      4.69 o 
  10  11   3        2.35        7.02      5.15 o 
  11  11   3        1.73       11.81      5.61 o 
 -10  12   3       12.21       10.39      7.11 o 
  -9  12   3       10.94        7.54      6.00 o 
  -8  12   3        4.16       -1.01      5.32 o 
  -7  12   3       81.85       74.01      9.31 o 
  -6  12   3      221.69      213.44      9.03 o 
  -5  12   3       57.56       51.63      4.03 o 
  -4  12   3        1.50        1.33      2.91 o 
  -3  12   3      169.21      158.05      6.03 o 
  -2  12   3      171.09      182.03      6.53 o 
  -1  12   3        1.06       -2.43      3.03 o 
   0  12   3       20.55       30.19      4.18 o 
   1  12   3        1.04       -1.49      3.13 o 
   2  12   3      171.31      171.84      7.81 o 
   3  12   3      169.30      156.61      8.74 o 
   4  12   3        1.46       -1.41      3.37 o 
   5  12   3       57.74       65.89      4.99 o 
   6  12   3      221.79      206.70      8.06 o 
   7  12   3       81.77       73.16      5.62 o 
   8  12   3        4.15        6.77      3.56 o 
   9  12   3       10.90        9.54      6.92 o 
  10  12   3       12.19       12.34      5.44 o 
 -10  13   3        7.29        4.26      6.78 o 
  -9  13   3        1.75        8.00      6.80 o 
  -8  13   3       15.04        9.63      7.09 o 
  -7  13   3        6.76        1.88      5.70 o 
  -6  13   3       19.67       28.68      3.76 o 
  -5  13   3       13.31       16.81      3.35 o 
  -4  13   3       11.86       10.42      3.01 o 
  -3  13   3        6.46        4.69      2.89 o 
  -2  13   3        4.70        4.21      2.84 o 
  -1  13   3      207.82      214.94     12.41 o 
   0  13   3       14.39       14.34      4.61 o 
   1  13   3      208.25      214.17     19.82 o 
   2  13   3        4.71       -1.69      2.92 o 
   3  13   3        6.48        6.05      3.05 o 
   4  13   3       11.90       10.94      4.47 o 
   5  13   3       13.35        8.95      3.33 o 
   6  13   3       19.66       22.03      4.09 o 
   7  13   3        6.80        6.38      3.65 o 
   8  13   3       15.09       15.82      5.03 o 
   9  13   3        1.77       -4.31      4.31 o 
  10  13   3        7.29       10.09      6.44 o 
  -9  14   3        0.20       -6.44      6.44 o 
  -8  14   3        8.46        4.86      6.80 o 
  -7  14   3        0.61       -2.17      6.00 o 
  -6  14   3       23.85       25.03      5.95 o 
  -5  14   3       10.62        9.10      3.64 o 
  -4  14   3        6.44       10.81      3.81 o 
  -3  14   3       11.27       11.02      3.98 o 
  -2  14   3       15.16       10.50      3.82 o 
  -1  14   3       31.61       33.91      5.88 o 
   0  14   3       37.52       34.87      9.50 o 
   1  14   3       31.71       35.41      5.98 o 
   2  14   3       15.18       12.73      3.69 o 
   3  14   3       11.27       10.40      4.85 o 
   4  14   3        6.45        9.74      6.61 o 
   5  14   3       10.63        9.79      5.35 o 
   6  14   3       23.90       18.91      5.53 o 
   7  14   3        0.60       -3.43      4.24 o 
   8  14   3        8.46       18.66      8.93 o 
   9  14   3        0.21       -5.05      7.07 o 
  -8  15   3        1.97       -2.81      6.95 o 
  -7  15   3       30.24       53.63     10.43 o 
  -6  15   3       12.67       10.03      5.10 o 
  -5  15   3       11.65       13.76      4.16 o 
  -4  15   3       18.78       19.64      5.77 o 
  -3  15   3       23.43       27.18      4.50 o 
  -2  15   3        6.23       10.54      4.23 o 
  -1  15   3       13.63        7.91      8.51 o 
   0  15   3       15.29        7.84      7.93 o 
   1  15   3       13.66       11.23      6.34 o 
   2  15   3        6.23        9.49      5.01 o 
   3  15   3       23.41       19.64      5.73 o 
   4  15   3       18.90       19.00      5.90 o 
   5  15   3       11.65        1.44      5.06 o 
   6  15   3       12.71        8.04      8.29 o 
   7  15   3       30.27       42.67      7.13 o 
   8  15   3        1.99       18.07      9.25 o 
  -7  16   3        1.66       -2.64      7.07 o 
  -6  16   3        1.26       12.22      7.79 o 
  -5  16   3       16.39       12.26      6.30 o 
  -4  16   3        6.18        2.47      7.68 o 
  -3  16   3       24.51       24.01      4.91 o 
  -2  16   3        0.35       -0.84      3.71 o 
  -1  16   3        8.76        3.65      6.37 o 
   0  16   3        0.00       -4.34      4.34 o 
   1  16   3        8.73       10.70      5.42 o 
   2  16   3        0.35       -5.25      5.25 o 
   3  16   3       24.56       17.10      7.80 o 
   4  16   3        6.18        2.45      4.70 o 
   5  16   3       16.48       21.63      6.22 o 
   6  16   3        1.27        2.54      5.15 o 
   7  16   3        1.66       -7.33      7.33 o 
  -5  17   3        9.55       16.26      8.70 o 
  -4  17   3        8.46       14.51      5.93 o 
  -3  17   3        2.27        4.09      4.11 o 
  -2  17   3       10.14        7.89      4.88 o 
  -1  17   3       18.29       23.88      5.52 o 
   0  17   3        0.52       12.97      5.70 o 
   1  17   3       18.30       19.16      6.43 o 
   2  17   3       10.12       11.39     10.91 o 
   3  17   3        2.25        1.19     13.57 o 
   4  17   3        8.49        9.66      5.90 o 
   5  17   3        9.53       13.33      6.62 o 
  -2  18   3       24.60       30.33      5.79 o 
  -1  18   3        4.72       -0.18      7.33 o 
   0  18   3       20.36       11.67     13.44 o 
   1  18   3        4.70        4.49      9.86 o 
   2  18   3       24.69       27.16      7.29 o 
   0   0   4    24770.60    24293.86    367.69 o 
   1   0   4      306.18      277.34      6.67 o 
   2   0   4      892.46      877.28     12.19 o 
   3   0   4     2194.85     2200.18     32.77 o 
   4   0   4     3198.89     3482.21     72.94 o 
   5   0   4      411.79      389.48     13.09 o 
   6   0   4       20.70       18.20      3.91 o 
   7   0   4        0.61       -0.77      1.34 o 
   8   0   4        0.55       -1.62      1.62 o 
   9   0   4      770.60      699.32     20.16 o 
  10   0   4       93.09       82.05     10.98 o 
  11   0   4        0.10        0.02      6.21 o 
  12   0   4        1.58        5.95      7.22 o 
  13   0   4       12.55       25.33      9.29 o 
  14   0   4       20.17       21.64     11.13 o 
 -14   1   4       46.98       59.62     14.12 o 
 -13   1   4       52.29       35.93     11.13 o 
 -12   1   4        3.36        2.51      7.01 o 
 -11   1   4       14.94       19.95      8.42 o 
 -10   1   4       17.81       19.66      7.22 o 
  -9   1   4       56.09       62.11      5.41 o 
  -8   1   4      615.27      615.85     10.41 o 
  -7   1   4       60.91       65.92      4.61 o 
  -6   1   4       56.29       56.71      4.19 o 
  -5   1   4      377.24      479.67     14.73 o 
  -4   1   4      694.23      784.93     20.43 o 
  -3   1   4      228.02      178.28      4.08 o 
  -2   1   4     5082.06     4819.68     65.90 o 
  -1   1   4     6441.28     6486.59     67.47 o 
   0   1   4     4859.44     4491.03     42.49 o 
   1   1   4     6447.84     6523.69     76.79 o 
   2   1   4     5083.71     4783.32     72.11 o 
   3   1   4      227.48      175.30      3.39 o 
   4   1   4      694.34      770.05     10.31 o 
   5   1   4      377.58      468.73      6.90 o 
   6   1   4       56.65       60.84      3.46 o 
   7   1   4       60.90       65.96      3.01 o 
   8   1   4      615.20      602.86     15.79 o 
   9   1   4       55.95       63.46      5.59 o 
  10   1   4       17.86       33.50      8.63 o 
  11   1   4       14.93       15.73      7.41 o 
  12   1   4        3.39       14.57      8.76 o 
  13   1   4       52.17       35.77     11.70 o 
  14   1   4       46.91       41.21     13.49 o 
 -14   2   4       11.06       24.83     11.53 o 
 -13   2   4       26.80       33.93     11.42 o 
 -12   2   4        0.26        6.82      6.80 o 
 -11   2   4       42.01       43.13      9.73 o 
 -10   2   4        3.76        3.55      5.70 o 
  -9   2   4      359.20      312.25     17.79 o 
  -8   2   4      140.12      131.18      8.18 o 
  -7   2   4       47.32       53.97      3.37 o 
  -6   2   4       81.79       85.56      2.83 o 
  -5   2   4      829.89      860.35     11.30 o 
  -4   2   4      760.11      727.11     12.32 o 
  -3   2   4     1315.16     1320.36     17.93 o 
  -2   2   4      806.66      797.89      9.70 o 
  -1   2   4     6406.05     6393.97     59.21 o 
   0   2   4     8182.80     8247.79     96.77 o 
   1   2   4     6408.60     6412.93     90.10 o 
   2   2   4      807.93      793.57     13.65 o 
   3   2   4     1315.03     1349.27     17.06 o 
   4   2   4      759.73      718.13     10.16 o 
   5   2   4      829.84      860.13     11.86 o 
   6   2   4       81.83       86.18      3.79 o 
   7   2   4       47.52       57.54      3.10 o 
   8   2   4      140.45      134.26      7.15 o 
   9   2   4      358.85      340.43     13.74 o 
  10   2   4        3.72       -0.89      5.70 o 
  11   2   4       42.09       44.19      9.73 o 
  12   2   4        0.26       -6.48      6.48 o 
  13   2   4       26.74       35.26     11.04 o 
  14   2   4       11.06       -7.96      7.96 o 
 -13   3   4        1.57        1.79      8.04 o 
 -12   3   4        7.88        6.35      8.02 o 
 -11   3   4       23.85       20.95      3.66 o 
 -10   3   4       27.67       28.76      3.77 o 
  -9   3   4       69.88       65.82      4.55 o 
  -8   3   4       67.77       73.73      3.60 o 
  -7   3   4      302.61      286.42      6.45 o 
  -6   3   4      166.00      147.18      3.30 o 
  -5   3   4      384.53      351.68      5.40 o 
  -4   3   4      567.32      612.47     14.51 o 
  -3   3   4      418.46      376.25      5.68 o 
  -2   3   4     3847.61     3638.78     38.18 o 
  -1   3   4      422.64      346.64      5.48 o 
   0   3   4     2146.79     2244.75     27.65 o 
   1   3   4      423.52      336.36      7.57 o 
   2   3   4     3849.72     3637.99     53.07 o 
   3   3   4      418.25      365.21      9.96 o 
   4   3   4      566.91      630.70     12.60 o 
   5   3   4      385.38      354.12      8.24 o 
   6   3   4      166.37      137.97      8.41 o 
   7   3   4      302.69      281.03      7.14 o 
   8   3   4       67.64       66.38      5.54 o 
   9   3   4       69.94       60.09      5.68 o 
  10   3   4       27.78       43.43      9.56 o 
  11   3   4       23.95       17.25      8.02 o 
  12   3   4        7.85       11.23      8.00 o 
  13   3   4        1.57       -0.13      8.36 o 
 -13   4   4       32.16       37.16     10.81 o 
 -12   4   4       11.91        4.77      6.92 o 
 -11   4   4        0.28        3.99      3.29 o 
 -10   4   4       46.71       54.32      6.24 o 
  -9   4   4       16.89       12.22      3.20 o 
  -8   4   4       38.51       43.77      4.42 o 
  -7   4   4      339.32      336.84      9.17 o 
  -6   4   4      168.49      168.12      3.85 o 
  -5   4   4        0.22        1.67      0.90 o 
  -4   4   4       26.62       40.65      1.57 o 
  -3   4   4       45.92       49.66      2.23 o 
  -2   4   4      661.72      747.19      9.88 o 
  -1   4   4     1305.21     1418.91     16.63 o 
   0   4   4     2104.55     2202.08     27.61 o 
   1   4   4     1304.83     1406.49     18.94 o 
   2   4   4      660.79      734.63     13.82 o 
   3   4   4       45.99       48.59      3.09 o 
   4   4   4       26.53       38.44      3.98 o 
   5   4   4        0.21        1.91      5.66 o 
   6   4   4      168.35      178.83      9.74 o 
   7   4   4      339.06      344.08     15.10 o 
   8   4   4       38.72       47.82      6.05 o 
   9   4   4       16.86       11.69      4.25 o 
  10   4   4       46.87       37.90      9.02 o 
  11   4   4        0.27       -1.71      6.25 o 
  12   4   4       11.88       -6.57      6.57 o 
  13   4   4       32.22       20.08     11.11 o 
 -13   5   4       22.71       15.92      9.42 o 
 -12   5   4        5.98       14.42      7.81 o 
 -11   5   4       26.33       25.39      4.41 o 
 -10   5   4      114.37      120.45     10.33 o 
  -9   5   4       84.69       89.34      5.63 o 
  -8   5   4      127.29      118.46      6.97 o 
  -7   5   4      553.93      549.07     10.28 o 
  -6   5   4       62.82       52.03      2.48 o 
  -5   5   4      494.77      491.48      6.59 o 
  -4   5   4      701.53      716.31      7.99 o 
  -3   5   4       32.35       28.86      1.69 o 
  -2   5   4     1682.45     1741.09     20.39 o 
  -1   5   4      104.49      107.03      3.70 o 
   0   5   4      394.09      362.12      7.88 o 
   1   5   4      104.65      109.60      3.87 o 
   2   5   4     1681.00     1775.40     23.52 o 
   3   5   4       32.52       26.27      5.32 o 
   4   5   4      700.22      710.46     14.33 o 
   5   5   4      495.61      459.45     11.16 o 
   6   5   4       62.83       51.31      6.21 o 
   7   5   4      553.11      525.41     19.05 o 
   8   5   4      127.80      104.60      7.14 o 
   9   5   4       84.93      101.70     13.32 o 
  10   5   4      114.57      109.85     13.07 o 
  11   5   4       26.39       30.76      9.65 o 
  12   5   4        5.95        0.51      7.94 o 
  13   5   4       22.69       30.76     11.72 o 
 -13   6   4       30.49       31.92     10.68 o 
 -12   6   4       19.05       23.10      9.42 o 
 -11   6   4        2.92        5.80      3.59 o 
 -10   6   4        7.66        6.47      3.69 o 
  -9   6   4      105.85       97.29     10.59 o 
  -8   6   4      159.75      162.97      5.82 o 
  -7   6   4      707.99      643.17     11.88 o 
  -6   6   4       16.87       14.65      2.24 o 
  -5   6   4       42.97       54.54      2.19 o 
  -4   6   4       41.86       53.49      2.72 o 
  -3   6   4        1.52        4.70      1.20 o 
  -2   6   4      277.22      277.66      4.62 o 
  -1   6   4      580.66      563.30      9.78 o 
   0   6   4      913.42      882.40     13.68 o 
   1   6   4      581.98      539.76      9.82 o 
   2   6   4      276.87      273.32      5.44 o 
   3   6   4        1.52        5.35      1.87 o 
   4   6   4       42.13       53.20      3.35 o 
   5   6   4       42.72       51.48      4.18 o 
   6   6   4       16.84       14.00      5.00 o 
   7   6   4      707.84      670.03     22.65 o 
   8   6   4      159.70      152.65     12.15 o 
   9   6   4      105.69       92.16      7.23 o 
  10   6   4        7.68        5.15      6.92 o 
  11   6   4        2.92        1.92      7.22 o 
  12   6   4       19.02       21.49      9.27 o 
  13   6   4       30.53       29.56     11.63 o 
 -12   7   4        0.41       -5.68      6.10 o 
 -11   7   4        5.71        6.43      4.66 o 
 -10   7   4       88.31       90.87      8.06 o 
  -9   7   4       15.68       14.36      3.84 o 
  -8   7   4      482.24      456.96     13.59 o 
  -7   7   4      156.35      153.65      6.80 o 
  -6   7   4       62.16       57.94      3.10 o 
  -5   7   4      258.38      258.37      5.20 o 
  -4   7   4       42.58       53.07      2.47 o 
  -3   7   4      163.49      141.47      4.24 o 
  -2   7   4      118.84      123.73      3.14 o 
  -1   7   4      546.14      577.16     11.00 o 
   0   7   4      348.25      403.57      8.42 o 
   1   7   4      546.94      580.82     10.71 o 
   2   7   4      118.53      119.09      3.46 o 
   3   7   4      163.62      151.38      5.34 o 
   4   7   4       42.62       49.51      4.17 o 
   5   7   4      258.03      259.40      7.29 o 
   6   7   4       62.22       66.80      5.47 o 
   7   7   4      156.46      158.46      7.95 o 
   8   7   4      482.88      448.32     11.50 o 
   9   7   4       15.69       11.80      4.35 o 
  10   7   4       88.25       88.01     12.20 o 
  11   7   4        5.71        9.17      5.12 o 
  12   7   4        0.41        2.95      6.03 o 
  13   7   4       82.20       94.55      9.69 o 
 -12   8   4       19.03       18.37      6.29 o 
 -11   8   4       12.89        9.37      5.15 o 
 -10   8   4        2.32       -2.97      3.27 o 
  -9   8   4       59.12       69.68      5.64 o 
  -8   8   4      252.35      244.00      7.48 o 
  -7   8   4      153.01      170.96      6.22 o 
  -6   8   4      170.57      157.85      8.80 o 
  -5   8   4      150.23      147.63      4.14 o 
  -4   8   4       15.03       16.62      1.90 o 
  -3   8   4      109.17      116.21      4.25 o 
  -2   8   4       71.26       87.18      3.77 o 
  -1   8   4       83.93       62.81      3.76 o 
   0   8   4      155.34      140.66      5.19 o 
   1   8   4       84.46       68.18      4.00 o 
   2   8   4       71.35       80.10      3.22 o 
   3   8   4      109.23      114.81      4.11 o 
   4   8   4       14.89       15.64      3.16 o 
   5   8   4      150.31      148.45      7.60 o 
   6   8   4      170.42      170.58     10.96 o 
   7   8   4      153.01      153.11      8.50 o 
   8   8   4      252.72      243.00      8.67 o 
   9   8   4       59.03       62.72      6.92 o 
  10   8   4        2.32        4.05      4.55 o 
  11   8   4       12.91       11.69      5.34 o 
  12   8   4       19.08       13.49      5.99 o 
 -12   9   4        8.92        4.77      6.00 o 
 -11   9   4       22.36       25.44      6.54 o 
 -10   9   4        2.06        2.83      5.07 o 
  -9   9   4       23.57       31.60      6.04 o 
  -8   9   4      115.71      106.91      8.89 o 
  -7   9   4      196.36      210.78      8.64 o 
  -6   9   4      114.21      107.83      5.09 o 
  -5   9   4       73.30       61.63      3.60 o 
  -4   9   4      337.25      305.27      7.12 o 
  -3   9   4       61.10       58.01      3.47 o 
  -2   9   4      383.74      373.53      7.85 o 
  -1   9   4        1.02       -2.02      2.02 o 
   0   9   4      448.97      529.22     16.41 o 
   1   9   4        1.00       -1.59      2.19 o 
   2   9   4      383.87      372.89      7.31 o 
   3   9   4       61.04       58.64      3.68 o 
   4   9   4      337.62      311.07      9.99 o 
   5   9   4       73.13       59.61     10.83 o 
   6   9   4      114.20      103.14      7.02 o 
   7   9   4      196.36      214.69     11.16 o 
   8   9   4      115.83      117.06      6.50 o 
   9   9   4       23.55       30.01      6.70 o 
  10   9   4        2.05        5.09      4.64 o 
  11   9   4       22.44       18.58      5.91 o 
  12   9   4        8.89        3.56      5.93 o 
 -11  10   4       17.90       34.45      7.58 o 
 -10  10   4        7.82        5.70      5.64 o 
  -9  10   4       39.99       57.19      7.83 o 
  -8  10   4       45.77       45.82      7.09 o 
  -7  10   4       47.06       41.64      8.27 o 
  -6  10   4        0.71        0.42      2.30 o 
  -5  10   4      198.99      195.85      6.06 o 
  -4  10   4        4.88        3.61      2.34 o 
  -3  10   4      117.32      100.33      4.58 o 
  -2  10   4       31.42       28.17      4.99 o 
  -1  10   4      899.78      815.84     15.12 o 
   0  10   4       61.96       71.48      5.70 o 
   1  10   4      899.30      846.70     15.47 o 
   2  10   4       31.25       26.11      2.77 o 
   3  10   4      117.47       99.60      4.86 o 
   4  10   4        4.83        5.60      6.67 o 
   5  10   4      199.07      188.93      9.23 o 
   6  10   4        0.70       -0.33      3.63 o 
   7  10   4       46.92       45.03      4.83 o 
   8  10   4       45.71       49.21      5.10 o 
   9  10   4       40.05       47.49      6.84 o 
  10  10   4        7.81        6.59      4.69 o 
  11  10   4       17.98       13.60      5.85 o 
 -11  11   4       15.55       33.06      7.83 o 
 -10  11   4       13.60       10.03      6.06 o 
  -9  11   4       15.70       24.24      6.54 o 
  -8  11   4        5.07       -1.12      4.83 o 
  -7  11   4       29.84       31.08      4.97 o 
  -6  11   4       51.47       59.69      4.16 o 
  -5  11   4       84.62       83.76      4.55 o 
  -4  11   4       16.00       14.10      2.93 o 
  -3  11   4        4.59        2.23      3.75 o 
  -2  11   4      602.76      571.74     11.11 o 
  -1  11   4      195.26      168.40      7.01 o 
   0  11   4      166.50      173.91      8.87 o 
   1  11   4      195.25      171.08      6.85 o 
   2  11   4      601.51      600.80     10.67 o 
   3  11   4        4.58        6.86      2.30 o 
   4  11   4       15.97       16.03      8.77 o 
   5  11   4       84.54       89.40      7.22 o 
   6  11   4       51.49       50.37     10.84 o 
   7  11   4       29.74       31.29      4.37 o 
   8  11   4        5.11        5.31      5.23 o 
   9  11   4       15.73       11.49      5.46 o 
  10  11   4       13.66       10.83      5.45 o 
  11  11   4       15.58        7.68      5.96 o 
 -10  12   4        0.11        5.38      6.57 o 
  -9  12   4       42.43       57.03      9.10 o 
  -8  12   4        3.53        7.39      5.85 o 
  -7  12   4        0.47       -4.77      4.94 o 
  -6  12   4       28.40       24.32      4.27 o 
  -5  12   4        3.60        6.77      2.83 o 
  -4  12   4      373.53      358.50      8.88 o 
  -3  12   4       10.68        5.28      3.26 o 
  -2  12   4       85.37       80.81      4.78 o 
  -1  12   4      103.62      112.42      6.09 o 
   0  12   4        0.49       -0.79      3.11 o 
   1  12   4      103.52      103.14      6.01 o 
   2  12   4       85.24       83.72      4.58 o 
   3  12   4       10.68        7.06      2.69 o 
   4  12   4      372.88      367.71     13.27 o 
   5  12   4        3.61        5.06      4.04 o 
   6  12   4       28.44       32.61      4.38 o 
   7  12   4        0.47       -2.94      3.36 o 
   8  12   4        3.51        0.41      3.61 o 
   9  12   4       42.45       43.53      7.77 o 
  10  12   4        0.12        1.19      5.30 o 
  -9  13   4        1.62       -3.48      6.40 o 
  -8  13   4        6.27        2.66      6.48 o 
  -7  13   4       33.43       23.43      7.26 o 
  -6  13   4        4.94        1.93      3.39 o 
  -5  13   4       51.40       57.52      5.67 o 
  -4  13   4       14.20       15.74      3.32 o 
  -3  13   4        9.45       12.00      3.28 o 
  -2  13   4        9.59        9.13      3.26 o 
  -1  13   4       69.10       60.93      5.28 o 
   0  13   4        5.04        1.91      3.48 o 
   1  13   4       69.44       72.00      6.37 o 
   2  13   4        9.65        6.32      3.24 o 
   3  13   4        9.42        9.89      7.02 o 
   4  13   4       14.15       19.29      5.30 o 
   5  13   4       51.17       58.08      6.79 o 
   6  13   4        4.94        2.44      3.31 o 
   7  13   4       33.46       32.77      4.77 o 
   8  13   4        6.25        3.89      4.08 o 
   9  13   4        1.61        0.83      6.40 o 
  -9  14   4        2.23        8.66      6.69 o 
  -8  14   4        4.35       11.89      7.26 o 
  -7  14   4        1.23        1.86      5.87 o 
  -6  14   4       39.69       39.92      5.09 o 
  -5  14   4        7.37        6.82      4.02 o 
  -4  14   4       20.62       21.53      3.62 o 
  -3  14   4        2.93        3.20      3.00 o 
  -2  14   4       19.88       18.83      4.48 o 
  -1  14   4      105.77      116.47      8.29 o 
   0  14   4        1.63       -2.68      3.46 o 
   1  14   4      105.76      100.68      8.12 o 
   2  14   4       19.89       20.59      5.27 o 
   3  14   4        2.95        9.89      4.90 o 
   4  14   4       20.45       25.72      5.79 o 
   5  14   4        7.31        3.61      4.65 o 
   6  14   4       39.74       42.32      8.46 o 
   7  14   4        1.22       -0.45      3.53 o 
   8  14   4        4.34        8.79      5.01 o 
   9  14   4        2.23       -3.99      4.85 o 
  -8  15   4        5.16       13.72      8.72 o 
  -7  15   4        4.05        9.25      7.16 o 
  -6  15   4        7.35        2.26      8.87 o 
  -5  15   4       20.11       18.42      3.91 o 
  -4  15   4        2.03        3.46      3.02 o 
  -3  15   4       30.98       30.59      4.22 o 
  -2  15   4       28.56       32.43      5.04 o 
  -1  15   4       10.30        4.39      4.11 o 
   0  15   4       80.40       96.62      8.31 o 
   1  15   4       10.36       13.43      5.33 o 
   2  15   4       28.48       25.42      6.17 o 
   3  15   4       30.97       21.86      7.65 o 
   4  15   4        2.02        0.10      7.48 o 
   5  15   4       20.07       15.35      5.95 o 
   6  15   4        7.31        5.60      5.44 o 
   7  15   4        4.03        7.41      5.28 o 
   8  15   4        5.18        3.34      8.02 o 
  -6  16   4       25.72       30.08      6.54 o 
  -5  16   4        1.07        3.43      7.52 o 
  -4  16   4        7.43        5.66      4.42 o 
  -3  16   4        1.42        0.60      4.06 o 
  -2  16   4       38.49       41.42      5.68 o 
  -1  16   4       23.56       15.86      5.08 o 
   0  16   4        6.92        4.60      5.20 o 
   1  16   4       23.49       27.00      7.37 o 
   2  16   4       38.55       44.30     13.61 o 
   3  16   4        1.43        5.99      5.33 o 
   4  16   4        7.43        2.50      4.90 o 
   5  16   4        1.07       -4.93      4.93 o 
   6  16   4       25.70       39.78      8.21 o 
  -5  17   4        4.11       -0.15      7.33 o 
  -4  17   4        0.10       -2.76      8.01 o 
  -3  17   4       32.92       36.25      5.55 o 
  -2  17   4        5.10       11.08      4.65 o 
  -1  17   4        1.87        0.68      4.77 o 
   0  17   4       30.31       47.52     12.87 o 
   1  17   4        1.86        1.14      5.21 o 
   2  17   4        5.06        3.40      5.69 o 
   3  17   4       32.96       50.26      7.85 o 
   4  17   4        0.10       -0.35      6.71 o 
   5  17   4        4.10       14.79      6.33 o 
  -2  18   4        1.86        3.74      4.54 o 
  -1  18   4        4.62       -0.17      4.63 o 
   0  18   4       23.35       28.31     11.10 o 
   1  18   4        4.65        3.51      5.76 o 
   2  18   4        1.85        0.39      5.35 o 
   1   0   5     1704.40     1949.77     21.89 o 
   2   0   5     6233.52     6497.08    127.68 o 
   3   0   5     1366.66     1733.34     26.56 o 
   4   0   5     4020.05     4165.15     67.56 o 
   5   0   5      499.06      513.31     16.30 o 
   6   0   5      564.42      655.10     19.77 o 
   7   0   5      465.60      490.54     12.82 o 
   8   0   5       52.68       42.87      4.70 o 
   9   0   5       79.76       75.98     14.44 o 
  10   0   5      326.77      297.25     18.19 o 
  11   0   5       24.13       30.46      8.85 o 
  12   0   5       24.57       21.39      9.20 o 
  13   0   5        2.80        6.38      7.83 o 
  14   0   5       56.52       63.15     14.63 o 
 -13   1   5       86.29       89.00     14.25 o 
 -12   1   5        9.07       11.97      8.02 o 
 -11   1   5        3.00       -0.53      5.62 o 
 -10   1   5       60.73       34.77      8.45 o 
  -9   1   5       47.98       53.53      7.80 o 
  -8   1   5      508.35      487.30     13.47 o 
  -7   1   5      322.93      378.25     18.36 o 
  -6   1   5       24.48       25.42      4.71 o 
  -5   1   5       63.82       69.43      5.81 o 
  -4   1   5      600.21      575.73     10.38 o 
  -3   1   5      297.40      335.45      7.03 o 
  -2   1   5      253.37      265.52      4.36 o 
  -1   1   5     4889.37     5225.14     49.62 o 
   0   1   5      632.59      622.88      7.45 o 
   1   1   5     4885.57     5278.51     74.57 o 
   2   1   5      252.85      266.93      6.26 o 
   3   1   5      297.83      340.73      7.28 o 
   4   1   5      601.37      589.31      8.43 o 
   5   1   5       63.82       61.15      4.03 o 
   6   1   5       24.57       33.81      1.80 o 
   7   1   5      322.45      337.06      7.64 o 
   8   1   5      507.95      508.48     13.78 o 
   9   1   5       48.14       45.00      5.26 o 
  10   1   5       60.71       54.92     10.22 o 
  11   1   5        3.00        1.18      6.44 o 
  12   1   5        9.11        1.10      7.43 o 
  13   1   5       86.36      129.83     16.47 o 
 -13   2   5        0.47        0.17      7.20 o 
 -12   2   5        4.46       12.73      8.63 o 
 -11   2   5        0.68        2.36      6.40 o 
 -10   2   5       26.05       11.13      6.31 o 
  -9   2   5       92.43       89.60      6.28 o 
  -8   2   5      670.19      702.58     32.36 o 
  -7   2   5      137.94      135.49     10.88 o 
  -6   2   5      599.02      563.19     13.30 o 
  -5   2   5      128.32      141.91      3.95 o 
  -4   2   5       26.29       48.49      4.49 o 
  -3   2   5     1048.49     1171.37     16.48 o 
  -2   2   5      977.36     1133.17     13.38 o 
  -1   2   5     1613.70     1851.52     21.80 o 
   0   2   5        4.64        0.56      1.06 o 
   1   2   5     1612.44     1867.35     28.67 o 
   2   2   5      977.04     1126.09     18.72 o 
   3   2   5     1048.85     1186.03     19.49 o 
   4   2   5       26.19       43.64      2.60 o 
   5   2   5      128.29      150.44      3.58 o 
   6   2   5      599.47      557.10      8.66 o 
   7   2   5      137.45      139.71      5.03 o 
   8   2   5      669.83      670.69     17.81 o 
   9   2   5       92.23      103.49     12.45 o 
  10   2   5       25.97       23.43      7.90 o 
  11   2   5        0.67       -5.83      5.83 o 
  12   2   5        4.45        8.87      8.13 o 
  13   2   5        0.47       -7.28      7.28 o 
 -13   3   5       43.56       48.31     12.46 o 
 -12   3   5       34.98       32.79      9.82 o 
 -11   3   5       33.09       34.46      9.59 o 
 -10   3   5       46.59       56.13      4.17 o 
  -9   3   5      387.57      376.92     14.68 o 
  -8   3   5      376.55      399.38      8.14 o 
  -7   3   5      232.68      229.88      4.37 o 
  -6   3   5        8.14        8.52      1.24 o 
  -5   3   5      360.62      343.88      7.59 o 
  -4   3   5      906.27     1000.47     17.03 o 
  -3   3   5      712.04      647.99      8.74 o 
  -2   3   5     1036.11      994.71     13.72 o 
  -1   3   5     1047.33      986.73     12.23 o 
   0   3   5     2379.75     2287.01     34.53 o 
   1   3   5     1046.77      966.99     16.95 o 
   2   3   5     1036.15     1001.15     17.35 o 
   3   3   5      713.39      651.87     12.49 o 
   4   3   5      906.60     1007.86     17.61 o 
   5   3   5      360.70      344.23      8.27 o 
   6   3   5        8.20        5.76      2.02 o 
   7   3   5      232.58      224.36     11.77 o 
   8   3   5      376.70      428.73     14.74 o 
   9   3   5      387.77      368.15     19.08 o 
  10   3   5       46.69       34.12      8.85 o 
  11   3   5       33.04       28.31      8.15 o 
  12   3   5       35.13       50.37     11.63 o 
  13   3   5       43.67       54.56     13.30 o 
 -13   4   5        7.72        9.90      9.29 o 
 -12   4   5       10.25       11.89      7.98 o 
 -11   4   5       28.05       26.24      8.68 o 
 -10   4   5      112.90      111.15      5.59 o 
  -9   4   5        9.51       11.95      2.97 o 
  -8   4   5       78.67       81.01      3.94 o 
  -7   4   5      492.72      439.65      8.61 o 
  -6   4   5      357.26      369.00      6.13 o 
  -5   4   5        6.27        3.44      1.11 o 
  -4   4   5      125.51      135.44      2.82 o 
  -3   4   5     1195.27     1209.25     15.18 o 
  -2   4   5       49.55       44.67      2.21 o 
  -1   4   5      315.38      322.00      5.77 o 
   0   4   5        0.16       11.93      1.71 o 
   1   4   5      315.08      328.30      6.65 o 
   2   4   5       49.65       41.41      3.14 o 
   3   4   5     1196.21     1193.95     20.83 o 
   4   4   5      125.09      123.84      5.50 o 
   5   4   5        6.35        3.57      2.21 o 
   6   4   5      356.54      373.33      9.47 o 
   7   4   5      492.83      445.89     17.21 o 
   8   4   5       78.88       84.95      6.55 o 
   9   4   5        9.51       11.35      4.36 o 
  10   4   5      113.05      119.52     13.18 o 
  11   4   5       28.01       36.95      9.25 o 
  12   4   5       10.16       13.87      8.17 o 
  13   4   5        7.72       16.89     10.81 o 
 -13   5   5       12.57       15.56      9.25 o 
 -12   5   5       35.55       40.45     10.60 o 
 -11   5   5        8.90       12.31      7.52 o 
 -10   5   5       11.49       16.58      5.29 o 
  -9   5   5      153.11      137.58     12.08 o 
  -8   5   5      169.53      152.12      6.43 o 
  -7   5   5       42.30       56.29      3.49 o 
  -6   5   5      199.56      187.77      6.69 o 
  -5   5   5     1088.08     1055.05     11.79 o 
  -4   5   5      194.77      205.19      4.11 o 
  -3   5   5       62.58       61.60      2.70 o 
  -2   5   5      228.05      229.12      4.96 o 
  -1   5   5     1159.60     1149.70     14.60 o 
   0   5   5       38.10       33.45      2.42 o 
   1   5   5     1159.90     1141.89     16.68 o 
   2   5   5      228.79      235.79      5.84 o 
   3   5   5       62.67       64.47      3.94 o 
   4   5   5      194.00      209.84      7.64 o 
   5   5   5     1088.11     1046.50     19.69 o 
   6   5   5      200.02      184.56     11.43 o 
   7   5   5       42.28       46.72      6.99 o 
   8   5   5      169.48      146.10     16.96 o 
   9   5   5      152.94      150.35      8.91 o 
  10   5   5       11.60        1.41      6.31 o 
  11   5   5        8.80       18.85      8.53 o 
  12   5   5       35.60       51.18     11.89 o 
  13   5   5       12.63       13.32     10.09 o 
 -13   6   5        0.41        0.82      7.98 o 
 -12   6   5       13.51       18.60      8.06 o 
 -11   6   5       28.64       26.15      4.98 o 
 -10   6   5       98.09       99.50      6.57 o 
  -9   6   5       38.20       42.75      4.48 o 
  -8   6   5       24.13       27.52      3.63 o 
  -7   6   5      742.26      716.79     12.78 o 
  -6   6   5       56.37       58.55      2.65 o 
  -5   6   5      375.11      382.25      6.31 o 
  -4   6   5      342.87      349.06      5.88 o 
  -3   6   5       45.12       45.67      2.15 o 
  -2   6   5      101.73       87.67      3.38 o 
  -1   6   5       71.78       73.02      6.82 o 
   0   6   5      944.76      923.45     14.40 o 
   1   6   5       71.17       77.48      3.64 o 
   2   6   5      101.86       88.20      3.96 o 
   3   6   5       45.06       52.13      3.73 o 
   4   6   5      342.05      337.48      7.95 o 
   5   6   5      375.40      363.98     13.07 o 
   6   6   5       56.02       50.35      4.42 o 
   7   6   5      742.24      739.46     24.36 o 
   8   6   5       24.13       33.25      5.27 o 
   9   6   5       38.16       39.21      7.84 o 
  10   6   5       98.22       99.39     12.61 o 
  11   6   5       28.48       24.03      8.89 o 
  12   6   5       13.51        9.16      8.61 o 
  13   6   5        0.40       -1.56      8.11 o 
 -12   7   5        3.56       11.21      7.75 o 
 -11   7   5        1.65        2.64      3.56 o 
 -10   7   5       13.59        7.60      6.66 o 
  -9   7   5       24.67       33.65      4.46 o 
  -8   7   5       80.12       82.69      6.06 o 
  -7   7   5       84.10       79.12      4.35 o 
  -6   7   5      166.22      164.09      4.71 o 
  -5   7   5      281.63      260.64      5.29 o 
  -4   7   5      703.31      673.26      9.86 o 
  -3   7   5      184.01      176.96      3.97 o 
  -2   7   5       41.54       47.79      2.66 o 
  -1   7   5      140.37      140.40      4.90 o 
   0   7   5      118.92       90.00      4.23 o 
   1   7   5      140.50      144.49      5.38 o 
   2   7   5       41.56       55.47      3.53 o 
   3   7   5      183.62      169.97      5.77 o 
   4   7   5      701.75      689.94     13.55 o 
   5   7   5      282.08      261.66      8.06 o 
   6   7   5      166.04      161.65      8.13 o 
   7   7   5       83.92       87.99      9.10 o 
   8   7   5       80.10       84.22      7.01 o 
   9   7   5       24.63       32.41      7.14 o 
  10   7   5       13.68        4.79      6.69 o 
  11   7   5        1.65       -2.55      7.28 o 
  12   7   5        3.55        6.52      8.15 o 
 -11   8   5        2.86        6.94      3.96 o 
 -10   8   5       36.50       36.62      5.05 o 
  -9   8   5        3.33        5.52      3.29 o 
  -8   8   5       28.33       30.48      3.61 o 
  -7   8   5       38.01       36.63      4.41 o 
  -6   8   5      144.04      147.83      4.76 o 
  -5   8   5      612.50      586.21      8.84 o 
  -4   8   5      102.19      115.32      5.20 o 
  -3   8   5       31.69       30.53      2.90 o 
  -2   8   5      192.04      188.33      5.38 o 
  -1   8   5      940.22      881.28     14.87 o 
   0   8   5       63.50       60.11      3.75 o 
   1   8   5      940.04      894.00     15.20 o 
   2   8   5      192.43      176.92      4.39 o 
   3   8   5       31.62       35.86      3.68 o 
   4   8   5      101.82      107.79      5.18 o 
   5   8   5      611.97      575.87     12.29 o 
   6   8   5      144.07      147.96      9.63 o 
   7   8   5       38.03       27.86      4.95 o 
   8   8   5       28.31       15.54      4.59 o 
   9   8   5        3.32        2.30      3.45 o 
  10   8   5       36.53       40.99      8.38 o 
  11   8   5        2.86       -1.50      4.80 o 
  12   8   5       29.54       35.34      7.42 o 
 -11   9   5        5.85       12.10      5.78 o 
 -10   9   5       10.92       10.68      5.28 o 
  -9   9   5       11.41        7.16      6.35 o 
  -8   9   5       60.16       66.21      6.35 o 
  -7   9   5       45.15       42.16      5.28 o 
  -6   9   5       61.85       58.48      3.68 o 
  -5   9   5       27.24       25.38      2.40 o 
  -4   9   5      209.99      202.27     10.87 o 
  -3   9   5      209.51      182.01      5.57 o 
  -2   9   5      263.24      259.73      6.62 o 
  -1   9   5      175.25      169.75      6.25 o 
   0   9   5       18.63       25.41      4.44 o 
   1   9   5      175.22      184.92      6.48 o 
   2   9   5      262.43      255.95      6.71 o 
   3   9   5      209.69      175.72      6.62 o 
   4   9   5      209.62      202.42      7.21 o 
   5   9   5       27.21       27.31      3.67 o 
   6   9   5       61.86       49.64     18.94 o 
   7   9   5       45.15       51.32      7.12 o 
   8   9   5       60.03       56.77      5.30 o 
   9   9   5       11.45        8.13      3.97 o 
  10   9   5       10.98       11.43     12.49 o 
  11   9   5        5.90        6.80      5.33 o 
  12   9   5       18.36       26.27      7.02 o 
 -11  10   5        3.84        3.53      5.97 o 
 -10  10   5        6.85        9.82      5.53 o 
  -9  10   5       16.73        5.26      5.45 o 
  -8  10   5        1.57        0.84      4.83 o 
  -7  10   5       37.19       42.77      5.14 o 
  -6  10   5      112.20      110.31     10.70 o 
  -5  10   5      152.77      137.90      5.40 o 
  -4  10   5       11.84        9.35      2.57 o 
  -3  10   5       35.36       32.86      3.24 o 
  -2  10   5        6.83       10.07      2.92 o 
  -1  10   5       15.23       12.97      3.08 o 
   0  10   5       14.89       16.69      3.25 o 
   1  10   5       15.14       14.64      3.25 o 
   2  10   5        6.83        4.79      4.46 o 
   3  10   5       35.31       36.76      2.58 o 
   4  10   5       11.86        7.39      3.09 o 
   5  10   5      152.95      141.11      8.24 o 
   6  10   5      112.33      111.54      7.66 o 
   7  10   5       37.07       39.01      6.66 o 
   8  10   5        1.56        3.82      3.45 o 
   9  10   5       16.67       10.73      5.33 o 
  10  10   5        6.86       -4.58      4.58 o 
  11  10   5        3.87        5.37      5.40 o 
 -11  11   5        2.98       -5.45      5.45 o 
 -10  11   5        5.53       -1.67      5.43 o 
  -9  11   5       11.72       20.08      6.46 o 
  -8  11   5       84.63       80.32      9.12 o 
  -7  11   5        4.79        4.54      3.86 o 
  -6  11   5       12.05        4.95      3.14 o 
  -5  11   5        5.02        8.49      2.76 o 
  -4  11   5      306.56      307.00      9.18 o 
  -3  11   5       70.97       71.86      4.36 o 
  -2  11   5      245.16      226.75      6.95 o 
  -1  11   5      168.03      160.21      6.79 o 
   0  11   5      445.34      437.48     11.01 o 
   1  11   5      168.03      149.28      6.74 o 
   2  11   5      244.93      235.59      6.66 o 
   3  11   5       71.06       78.20      5.15 o 
   4  11   5      306.54      294.30      9.44 o 
   5  11   5        5.01        8.60      4.23 o 
   6  11   5       12.08       11.53      7.13 o 
   7  11   5        4.84        2.81      3.42 o 
   8  11   5       84.43       84.05      6.96 o 
   9  11   5       11.74       22.24      5.88 o 
  10  11   5        5.55        3.71      5.29 o 
  11  11   5        2.99        3.31      5.95 o 
 -10  12   5       32.12       27.93      7.83 o 
  -9  12   5        2.23        6.99      6.19 o 
  -8  12   5       39.39       73.05      9.52 o 
  -7  12   5       11.59       10.59      4.58 o 
  -6  12   5        4.01        1.15      3.19 o 
  -5  12   5       24.00       26.38      4.48 o 
  -4  12   5       89.35       87.85      4.95 o 
  -3  12   5       17.65       11.98      3.09 o 
  -2  12   5      220.52      215.25      8.42 o 
  -1  12   5        8.47        9.18      3.48 o 
   0  12   5      146.86      131.85      6.56 o 
   1  12   5        8.46       11.17      3.48 o 
   2  12   5      221.03      240.24      6.95 o 
   3  12   5       17.65       15.75      4.08 o 
   4  12   5       89.23       83.55      7.32 o 
   5  12   5       23.99       21.89      4.91 o 
   6  12   5        4.03       -5.73      6.65 o 
   7  12   5       11.59       16.32      4.01 o 
   8  12   5       39.40       51.27      5.57 o 
   9  12   5        2.25        8.01      9.27 o 
  10  12   5       32.07       33.03      6.99 o 
  -9  13   5       29.32       32.07      8.42 o 
  -8  13   5        6.68       13.05      7.03 o 
  -7  13   5       19.43       26.66      7.45 o 
  -6  13   5        0.96       -0.30      3.28 o 
  -5  13   5        2.53       -2.67      2.67 o 
  -4  13   5       13.36       14.58      3.35 o 
  -3  13   5      133.76      113.31      5.68 o 
  -2  13   5       34.41       46.53      4.65 o 
  -1  13   5      326.18      340.66      9.31 o 
   0  13   5       38.33       29.04      4.40 o 
   1  13   5      326.69      361.23     10.96 o 
   2  13   5       34.41       32.91      4.65 o 
   3  13   5      133.71      130.42     21.31 o 
   4  13   5       13.31       13.04      4.85 o 
   5  13   5        2.50        3.29      4.50 o 
   6  13   5        0.96        2.02      4.42 o 
   7  13   5       19.53       17.43      4.38 o 
   8  13   5        6.69       11.15      4.30 o 
   9  13   5       29.26       23.69      6.43 o 
  -8  14   5       10.41       14.44      7.41 o 
  -7  14   5        5.84        3.80      6.25 o 
  -6  14   5        3.28        6.04      4.18 o 
  -5  14   5        9.30        9.32      3.71 o 
  -4  14   5       15.89       18.89      4.08 o 
  -3  14   5       25.66       26.56      3.82 o 
  -2  14   5       83.13       92.52      5.60 o 
  -1  14   5        7.52       11.62      3.65 o 
   0  14   5       37.70       36.13      4.92 o 
   1  14   5        7.53        7.15      3.67 o 
   2  14   5       83.43       83.70      7.69 o 
   3  14   5       25.65       21.91      5.82 o 
   4  14   5       15.86        9.82      5.32 o 
   5  14   5        9.26       12.20      5.59 o 
   6  14   5        3.30        2.91      3.51 o 
   7  14   5        5.86        4.16      4.26 o 
   8  14   5       10.42        6.94      5.40 o 
  -7  15   5        2.16       15.50      7.41 o 
  -6  15   5       21.25       26.14      4.93 o 
  -5  15   5        4.82        9.56      3.99 o 
  -4  15   5        9.38       17.54      3.72 o 
  -3  15   5        8.13        8.21      3.38 o 
  -2  15   5       16.58       17.82      3.89 o 
  -1  15   5        9.09        7.83      3.53 o 
   0  15   5        5.88        1.76      3.70 o 
   1  15   5        9.13       13.70      5.10 o 
   2  15   5       16.57       21.86      5.99 o 
   3  15   5        8.14       -0.29      4.78 o 
   4  15   5        9.38        9.32      5.74 o 
   5  15   5        4.83        7.18      5.62 o 
   6  15   5       21.25       24.15      6.69 o 
   7  15   5        2.15        0.04      6.72 o 
  -6  16   5        1.41        2.26      5.24 o 
  -5  16   5       57.78       71.61      6.66 o 
  -4  16   5        7.78       15.28      3.78 o 
  -3  16   5       10.62       12.78      4.24 o 
  -2  16   5        0.49        2.75      4.20 o 
  -1  16   5       15.84        7.50      4.47 o 
   0  16   5        0.10        2.17      4.91 o 
   1  16   5       15.86       13.82      5.63 o 
   2  16   5        0.48        1.00      9.08 o 
   3  16   5       10.63        6.59      5.55 o 
   4  16   5        7.80       11.44      5.96 o 
   5  16   5       57.79       78.22      9.02 o 
   6  16   5        1.42        7.95      5.88 o 
  -4  17   5       35.38       47.13     12.03 o 
  -3  17   5        0.63        3.87      7.17 o 
  -2  17   5       25.31       35.29      5.86 o 
  -1  17   5        5.99       10.90      5.15 o 
   0  17   5        4.98        0.34      5.79 o 
   1  17   5        6.00       11.71      6.02 o 
   2  17   5       25.27       29.99      7.22 o 
   3  17   5        0.64       -5.19      5.19 o 
   4  17   5       35.37       36.31      7.64 o 
   0  18   5        2.89        2.54      6.43 o 
   0   0   6      315.25      456.82      9.82 o 
   1   0   6     1305.95     1332.85     18.27 o 
   2   0   6     2140.10     2455.61     37.05 o 
   3   0   6      210.60      143.03      4.71 o 
   4   0   6     1315.47     1365.78     21.94 o 
   5   0   6      275.82      353.66      7.41 o 
   6   0   6       17.02       20.46      4.81 o 
   7   0   6     1096.38     1058.58     29.34 o 
   8   0   6      140.21      181.20     18.30 o 
   9   0   6        9.87       14.09      4.09 o 
  10   0   6        0.20       -0.65      6.00 o 
  11   0   6       24.44       26.14      8.34 o 
  12   0   6        1.03       -2.81      6.40 o 
  13   0   6       21.65       16.89      9.27 o 
 -13   1   6       26.55       35.64     11.68 o 
 -12   1   6       16.93       16.45      8.42 o 
 -11   1   6       17.62       22.15      8.36 o 
 -10   1   6       41.93       48.35      9.63 o 
  -9   1   6        3.64       11.09      4.00 o 
  -8   1   6       48.39       50.69      5.18 o 
  -7   1   6      253.43      256.43     12.27 o 
  -6   1   6      212.85      251.14     11.58 o 
  -5   1   6      177.96      150.32      4.19 o 
  -4   1   6      598.93      597.90     16.04 o 
  -3   1   6     1488.47     1671.66     20.97 o 
  -2   1   6     7541.62     7665.04     77.68 o 
  -1   1   6      784.95      747.05      8.98 o 
   0   1   6      416.21      370.20      5.36 o 
   1   1   6      783.70      750.94     13.68 o 
   2   1   6     7540.35     7570.37    207.42 o 
   3   1   6     1490.20     1706.90     26.67 o 
   4   1   6      599.12      589.27     11.28 o 
   5   1   6      177.39      157.97      3.54 o 
   6   1   6      212.76      241.83      5.05 o 
   7   1   6      253.09      251.73      6.25 o 
   8   1   6       48.27       46.78      5.47 o 
   9   1   6        3.67        5.10      3.93 o 
  10   1   6       42.17       37.12      8.89 o 
  11   1   6       17.73       17.67      8.25 o 
  12   1   6       16.94        9.18      8.15 o 
  13   1   6       26.56       25.99     11.04 o 
 -13   2   6       14.24       17.73      9.96 o 
 -12   2   6        9.62        5.09      6.78 o 
 -11   2   6       39.67       36.31      9.42 o 
 -10   2   6        8.98        5.70      5.83 o 
  -9   2   6       33.93       32.87      4.95 o 
  -8   2   6      337.00      331.62     11.08 o 
  -7   2   6      354.33      350.68     10.86 o 
  -6   2   6      650.22      620.10     19.80 o 
  -5   2   6       56.02       54.70      2.85 o 
  -4   2   6       51.34       53.25      2.94 o 
  -3   2   6     1930.32     1957.41     25.86 o 
  -2   2   6      953.08      865.71      9.78 o 
  -1   2   6      206.69      185.40      3.16 o 
   0   2   6       48.78       61.84      3.42 o 
   1   2   6      205.99      177.90      5.58 o 
   2   2   6      953.75      847.29     15.49 o 
   3   2   6     1929.02     1915.06     30.40 o 
   4   2   6       51.37       47.32      2.31 o 
   5   2   6       55.89       58.83      2.57 o 
   6   2   6      649.27      622.64     10.07 o 
   7   2   6      354.83      354.72      8.45 o 
   8   2   6      337.04      337.30     15.28 o 
   9   2   6       33.91       39.84      5.45 o 
  10   2   6        9.01        8.57      6.82 o 
  11   2   6       39.82       33.82      9.65 o 
  12   2   6        9.61       18.16      8.78 o 
  13   2   6       14.20       25.38     10.60 o 
 -13   3   6       14.23       37.45     10.60 o 
 -12   3   6       24.66       24.66      9.01 o 
 -11   3   6        2.05       14.25      7.41 o 
 -10   3   6       37.47       48.56      9.29 o 
  -9   3   6      288.96      307.62     10.98 o 
  -8   3   6       64.76       64.10      3.50 o 
  -7   3   6      537.55      505.54     11.06 o 
  -6   3   6      239.79      242.87      6.23 o 
  -5   3   6      217.78      258.24      6.58 o 
  -4   3   6      121.16      144.37      4.78 o 
  -3   3   6      367.45      369.73      6.08 o 
  -2   3   6      550.69      543.87      6.93 o 
  -1   3   6      868.93      887.28     11.13 o 
   0   3   6     1859.31     1979.19     25.69 o 
   1   3   6      870.09      868.88     16.07 o 
   2   3   6      550.27      562.57     15.57 o 
   3   3   6      367.92      371.80      8.82 o 
   4   3   6      120.69      143.33      5.26 o 
   5   3   6      217.31      255.88     13.13 o 
   6   3   6      240.15      241.31      7.25 o 
   7   3   6      537.75      523.89     14.90 o 
   8   3   6       65.01       54.03      8.13 o 
   9   3   6      289.17      305.62     11.63 o 
  10   3   6       37.49       44.61      9.31 o 
  11   3   6        2.09        0.17      6.14 o 
  12   3   6       24.77       21.96      9.52 o 
  13   3   6       14.21       -0.25      8.28 o 
 -13   4   6       24.36       38.13     11.23 o 
 -12   4   6        8.13       17.59      8.21 o 
 -11   4   6        4.44        2.81      6.59 o 
 -10   4   6       18.88       22.17      7.49 o 
  -9   4   6       11.38       15.17      2.52 o 
  -8   4   6     1923.51     1849.73     26.91 o 
  -7   4   6       63.97       63.47      3.41 o 
  -6   4   6       15.56       15.29      1.73 o 
  -5   4   6      170.74      163.74      4.07 o 
  -4   4   6      208.87      235.03      6.28 o 
  -3   4   6      395.80      430.67      7.31 o 
  -2   4   6       13.08       16.45      2.73 o 
  -1   4   6      902.12      945.46     13.15 o 
   0   4   6      946.08      910.25     11.75 o 
   1   4   6      900.30      925.01     17.24 o 
   2   4   6       13.19       11.06      2.71 o 
   3   4   6      395.47      431.23     10.18 o 
   4   4   6      208.82      235.39      8.77 o 
   5   4   6      171.11      163.47      6.06 o 
   6   4   6       15.55       17.09      2.98 o 
   7   4   6       64.08       56.59      7.37 o 
   8   4   6     1924.60     1850.60     47.13 o 
   9   4   6       11.33       13.68      4.49 o 
  10   4   6       18.80       12.73      6.86 o 
  11   4   6        4.41        7.68      7.56 o 
  12   4   6        8.24       13.34      8.59 o 
  13   4   6       24.34       25.52     11.21 o 
 -13   5   6        5.47        6.73      8.63 o 
 -12   5   6        3.49        9.63      7.92 o 
 -11   5   6        0.77        5.40      6.84 o 
 -10   5   6        4.26        2.90      2.98 o 
  -9   5   6       68.94       60.88      3.86 o 
  -8   5   6       41.48       38.75      6.03 o 
  -7   5   6      163.66      162.15      5.34 o 
  -6   5   6      336.18      346.93      6.31 o 
  -5   5   6       33.57       46.58      2.22 o 
  -4   5   6        5.36        2.87      1.86 o 
  -3   5   6      336.55      396.72      7.62 o 
  -2   5   6      131.04      110.60      3.57 o 
  -1   5   6      571.29      673.12     10.08 o 
   0   5   6     1074.93     1074.02     15.98 o 
   1   5   6      570.70      686.41     11.57 o 
   2   5   6      131.13      106.25      6.18 o 
   3   5   6      336.54      375.93      9.78 o 
   4   5   6        5.43        3.58      4.95 o 
   5   5   6       33.49       51.91      4.47 o 
   6   5   6      335.74      336.10     13.46 o 
   7   5   6      163.92      166.42     11.21 o 
   8   5   6       41.43       51.62      7.73 o 
   9   5   6       68.90       61.59      6.50 o 
  10   5   6        4.27        3.19      6.76 o 
  11   5   6        0.77       -4.48      6.59 o 
  12   5   6        3.50       16.83      9.42 o 
  13   5   6        5.45        1.35      9.52 o 
 -13   6   6       14.84       23.71      9.37 o 
 -12   6   6        1.82       -2.60      6.80 o 
 -11   6   6       48.86       49.34      9.80 o 
 -10   6   6       17.48       23.31      3.97 o 
  -9   6   6      107.59       90.14      5.82 o 
  -8   6   6      134.15      138.23      5.49 o 
  -7   6   6      148.89      154.66      5.61 o 
  -6   6   6      347.35      306.58      7.47 o 
  -5   6   6        8.35       11.33      1.76 o 
  -4   6   6      110.07      114.70      3.40 o 
  -3   6   6      141.53      153.65      4.49 o 
  -2   6   6      504.08      478.87      8.24 o 
  -1   6   6      599.86      631.51      9.94 o 
   0   6   6       90.64      100.46      4.21 o 
   1   6   6      599.50      619.87     11.27 o 
   2   6   6      504.05      475.65      9.65 o 
   3   6   6      141.45      159.85      5.44 o 
   4   6   6      110.10      116.63      5.92 o 
   5   6   6        8.37       13.86      3.08 o 
   6   6   6      347.54      299.01      9.57 o 
   7   6   6      149.25      178.68     11.95 o 
   8   6   6      133.91      138.97     11.11 o 
   9   6   6      107.42       87.71      7.42 o 
  10   6   6       17.46       20.80      8.11 o 
  11   6   6       48.85       42.78     10.62 o 
  12   6   6        1.80        9.77      8.40 o 
  13   6   6       14.82       15.14      9.92 o 
 -12   7   6       15.43       18.11      8.13 o 
 -11   7   6       44.54       60.43     10.20 o 
 -10   7   6        9.48        9.70      6.32 o 
  -9   7   6        5.22        2.77      3.14 o 
  -8   7   6       14.48       10.25      2.90 o 
  -7   7   6       15.26        8.82      2.71 o 
  -6   7   6      355.27      344.79     11.71 o 
  -5   7   6      439.19      428.47      9.45 o 
  -4   7   6       98.68       98.95      3.33 o 
  -3   7   6      205.01      188.93      4.27 o 
  -2   7   6      764.62      725.58     11.40 o 
  -1   7   6        1.29        0.38      1.80 o 
   0   7   6      508.28      507.81     11.93 o 
   1   7   6        1.29        0.54      2.00 o 
   2   7   6      763.93      752.38     13.31 o 
   3   7   6      204.68      191.56      6.24 o 
   4   7   6       98.90       86.62      4.61 o 
   5   7   6      439.54      406.43      9.78 o 
   6   7   6      354.98      360.47     16.51 o 
   7   7   6       15.38       20.54      6.38 o 
   8   7   6       14.43       18.37      6.40 o 
   9   7   6        5.22        8.90      4.55 o 
  10   7   6        9.48        6.48      7.22 o 
  11   7   6       44.57       48.26     11.61 o 
  12   7   6       15.40       37.85     11.06 o 
 -12   8   6        0.45       -0.04      6.82 o 
 -11   8   6        1.90        2.59      3.70 o 
 -10   8   6        6.86        2.46      3.49 o 
  -9   8   6       17.69       13.23      3.75 o 
  -8   8   6        6.55        4.28      2.70 o 
  -7   8   6      140.71      125.77      6.11 o 
  -6   8   6       79.25       85.12      4.53 o 
  -5   8   6       93.01       88.79      3.44 o 
  -4   8   6       30.20       25.39      2.18 o 
  -3   8   6      192.38      195.31      4.42 o 
  -2   8   6      413.24      420.26      6.65 o 
  -1   8   6      170.52      159.08      5.17 o 
   0   8   6        7.28        9.85      2.49 o 
   1   8   6      170.49      162.99      5.97 o 
   2   8   6      413.11      422.98      9.66 o 
   3   8   6      192.23      193.09      6.62 o 
   4   8   6       30.13       26.54      3.46 o 
   5   8   6       93.09       81.83      4.94 o 
   6   8   6       79.08       95.32      5.37 o 
   7   8   6      140.57      140.39      8.22 o 
   8   8   6        6.47        0.48      5.53 o 
   9   8   6       17.75       11.27      3.95 o 
  10   8   6        6.82        7.75      5.01 o 
  11   8   6        1.88        5.29      5.12 o 
  12   8   6        0.44        0.84      5.36 o 
 -11   9   6       36.28       47.97      7.41 o 
 -10   9   6        2.16        0.84      3.63 o 
  -9   9   6       16.09       17.76      5.50 o 
  -8   9   6       22.88       22.71      3.43 o 
  -7   9   6       28.22       28.92      3.46 o 
  -6   9   6      253.87      253.24      6.75 o 
  -5   9   6      133.32      139.91      4.27 o 
  -4   9   6      130.80      128.31      5.61 o 
  -3   9   6       13.71       12.00      2.60 o 
  -2   9   6      315.90      311.01      7.40 o 
  -1   9   6       90.19       90.79      6.44 o 
   0   9   6      329.67      333.22     14.14 o 
   1   9   6       90.25       93.50      4.90 o 
   2   9   6      316.13      298.47      8.40 o 
   3   9   6       13.64        6.44      2.82 o 
   4   9   6      130.45      128.99      7.09 o 
   5   9   6      133.36      125.02      6.12 o 
   6   9   6      254.05      257.00      8.54 o 
   7   9   6       28.16       30.99      5.55 o 
   8   9   6       22.94       17.86      5.21 o 
   9   9   6       16.18       25.54      4.76 o 
  10   9   6        2.16       -3.09      4.70 o 
  11   9   6       36.21       33.26      7.23 o 
 -11  10   6        6.19        4.52      5.97 o 
 -10  10   6        5.86       15.22      5.97 o 
  -9  10   6       18.08       16.85      6.04 o 
  -8  10   6       89.72      108.76      9.44 o 
  -7  10   6       16.08       17.69      4.16 o 
  -6  10   6       38.58       36.32      4.17 o 
  -5  10   6      128.52      133.58      6.44 o 
  -4  10   6       18.34       26.62      3.18 o 
  -3  10   6      191.88      194.88      6.21 o 
  -2  10   6       13.05       13.59      2.75 o 
  -1  10   6      161.23      137.21      6.16 o 
   0  10   6        3.91        1.22      2.54 o 
   1  10   6      161.71      133.62      6.18 o 
   2  10   6       13.10       16.12      3.53 o 
   3  10   6      192.14      187.49      7.26 o 
   4  10   6       18.38       20.21      3.62 o 
   5  10   6      128.57      126.95      7.84 o 
   6  10   6       38.59       42.80      5.93 o 
   7  10   6       16.10       18.63      8.34 o 
   8  10   6       89.63       89.84      6.52 o 
   9  10   6       18.05       16.42      4.50 o 
  10  10   6        5.89       -3.99      5.06 o 
  11  10   6        6.16        7.66      6.00 o 
 -10  11   6        8.88       10.34      6.04 o 
  -9  11   6        4.39       15.77      5.83 o 
  -8  11   6        8.83       20.08      6.80 o 
  -7  11   6       30.12       29.36      5.05 o 
  -6  11   6       17.86       14.35      3.65 o 
  -5  11   6       41.45       44.25      3.87 o 
  -4  11   6       54.54       46.21      3.96 o 
  -3  11   6       83.55       92.23      4.86 o 
  -2  11   6       29.34       33.05      3.67 o 
  -1  11   6       22.30       26.58      3.46 o 
   0  11   6      332.88      335.47      9.57 o 
   1  11   6       22.35       27.02      3.98 o 
   2  11   6       29.54       33.73      4.41 o 
   3  11   6       83.55       89.49      5.84 o 
   4  11   6       54.70       55.68      5.08 o 
   5  11   6       41.31       47.38      4.84 o 
   6  11   6       17.82       16.55      4.99 o 
   7  11   6       30.10       34.29      8.75 o 
   8  11   6        8.84        7.13      3.96 o 
   9  11   6        4.40        9.68      5.37 o 
  10  11   6        8.92        5.96      5.64 o 
 -10  12   6        8.15        6.06      7.14 o 
  -9  12   6       13.01       23.33      7.39 o 
  -8  12   6       16.01        0.84      5.85 o 
  -7  12   6        3.75        3.03      4.32 o 
  -6  12   6        0.52        4.92      3.34 o 
  -5  12   6       25.80       14.22      3.22 o 
  -4  12   6       45.39       40.50      4.02 o 
  -3  12   6       35.52       31.81      3.86 o 
  -2  12   6      126.41      142.58      6.14 o 
  -1  12   6       75.88       69.21      4.77 o 
   0  12   6       75.00       50.70      4.79 o 
   1  12   6       75.74       75.97      5.52 o 
   2  12   6      126.32      134.10      7.05 o 
   3  12   6       35.51       37.96      4.80 o 
   4  12   6       45.44       39.64      4.94 o 
   5  12   6       25.77       16.87      5.01 o 
   6  12   6        0.53       -1.06      4.35 o 
   7  12   6        3.76        9.41      4.66 o 
   8  12   6       16.01       19.25      4.57 o 
   9  12   6       13.03       16.03      6.12 o 
  10  12   6        8.13        0.68      5.55 o 
  -9  13   6        8.85       12.12      7.07 o 
  -8  13   6        8.84        8.57      6.14 o 
  -7  13   6       19.69       22.10      5.10 o 
  -6  13   6       14.67       21.07      4.37 o 
  -5  13   6       21.08       24.83      7.37 o 
  -4  13   6       36.21       39.95      4.87 o 
  -3  13   6       35.11       39.38      4.14 o 
  -2  13   6       28.27       28.05      4.00 o 
  -1  13   6       46.79       49.92      5.29 o 
   0  13   6       68.42       62.21      7.52 o 
   1  13   6       46.69       51.79      5.34 o 
   2  13   6       28.33       30.71      4.73 o 
   3  13   6       35.15       41.89      5.20 o 
   4  13   6       36.25       35.32      6.48 o 
   5  13   6       20.97       25.50     10.67 o 
   6  13   6       14.64       15.62      5.37 o 
   7  13   6       19.73       35.51      5.33 o 
   8  13   6        8.84        8.51      4.24 o 
   9  13   6        8.86       -0.79      5.52 o 
  -8  14   6        5.98        8.93      7.20 o 
  -7  14   6        3.64       -2.03      6.02 o 
  -6  14   6       36.31       42.94      5.41 o 
  -5  14   6        0.06        0.49      3.47 o 
  -4  14   6        6.98       11.79      3.42 o 
  -3  14   6       63.02       73.68      6.91 o 
  -2  14   6       11.21       14.38      3.57 o 
  -1  14   6       31.60       31.84      4.34 o 
   0  14   6       18.80       22.05      4.41 o 
   1  14   6       31.54       31.34      5.59 o 
   2  14   6       11.16       14.33      5.96 o 
   3  14   6       63.05       47.65      8.01 o 
   4  14   6        6.94        3.27      4.97 o 
   5  14   6        0.06       -2.16      4.59 o 
   6  14   6       36.27       43.01      7.15 o 
   7  14   6        3.64        8.47      4.25 o 
   8  14   6        5.95        6.74      4.51 o 
  -7  15   6        0.82        0.23      6.19 o 
  -6  15   6       25.50       34.96      5.46 o 
  -5  15   6       26.50       33.83      5.42 o 
  -4  15   6       13.62       12.29      3.61 o 
  -3  15   6       10.23       15.07      3.73 o 
  -2  15   6       17.15       17.55      4.04 o 
  -1  15   6        5.34        1.15      3.41 o 
   0  15   6       32.20       42.75      5.49 o 
   1  15   6        5.33        5.55      5.11 o 
   2  15   6       17.13       17.56      8.46 o 
   3  15   6       10.23       11.96      5.35 o 
   4  15   6       13.62       14.81      5.81 o 
   5  15   6       26.43       33.79      6.84 o 
   6  15   6       25.56       16.89     11.28 o 
   7  15   6        0.82       -2.76      5.39 o 
  -6  16   6        8.55       -5.85      7.03 o 
  -5  16   6        5.34       12.03      4.55 o 
  -4  16   6        6.19       17.79      4.82 o 
  -3  16   6        1.67        1.15      3.39 o 
  -2  16   6        6.67        6.46      3.80 o 
  -1  16   6       10.66       10.67      4.04 o 
   0  16   6       10.95       10.20      5.51 o 
   1  16   6       10.66        2.82      5.14 o 
   2  16   6        6.66       -0.65      6.25 o 
   3  16   6        1.69        7.61      5.62 o 
   4  16   6        6.21        5.34      5.96 o 
   5  16   6        5.39       -0.75     10.42 o 
   6  16   6        8.56       14.30      6.25 o 
  -4  17   6        3.57        8.95      8.15 o 
  -3  17   6        7.70        7.64      4.64 o 
  -2  17   6        0.15       -1.11      4.28 o 
  -1  17   6       14.15        6.86      4.79 o 
   0  17   6       27.09       25.64      9.45 o 
   1  17   6       14.20       14.43      6.22 o 
   2  17   6        0.15       12.84      6.67 o 
   3  17   6        7.70       10.35      6.35 o 
   4  17   6        3.57        6.08      5.83 o 
   1   0   7       40.66       31.73      3.03 o 
   2   0   7     1501.21     1694.52     27.19 o 
   3   0   7     2362.27     2422.90     29.59 o 
   4   0   7      403.26      355.29      8.23 o 
   5   0   7     1073.13      997.50     21.20 o 
   6   0   7      211.48      194.69      9.92 o 
   7   0   7     1304.55     1299.46     35.14 o 
   8   0   7       42.69       30.00      7.28 o 
   9   0   7      176.09      181.67      9.22 o 
  10   0   7       56.54       67.50     10.58 o 
  11   0   7        0.67        2.03      6.19 o 
  12   0   7       11.16       17.31      8.85 o 
  13   0   7        9.06       14.80      9.71 o 
 -13   1   7        4.84       -4.29      8.17 o 
 -12   1   7        6.47       -4.79      6.35 o 
 -11   1   7       37.35       46.13      9.65 o 
 -10   1   7        4.63       -2.49      5.32 o 
  -9   1   7      244.84      227.10     18.49 o 
  -8   1   7     1367.98     1332.56     52.00 o 
  -7   1   7       29.29       25.48      6.14 o 
  -6   1   7       42.88       46.83      6.29 o 
  -5   1   7      203.38      209.09      9.40 o 
  -4   1   7      956.54     1099.22     18.82 o 
  -3   1   7      159.40      149.38      5.22 o 
  -2   1   7       61.71       52.11      2.38 o 
  -1   1   7      425.25      449.13      7.17 o 
   0   1   7     1040.66      950.33     12.45 o 
   1   1   7      424.88      452.32      9.93 o 
   2   1   7       62.22       57.29      3.63 o 
   3   1   7      160.15      168.25     10.32 o 
   4   1   7      954.74     1103.69     20.69 o 
   5   1   7      203.91      209.07      6.05 o 
   6   1   7       43.00       36.20      5.28 o 
   7   1   7       29.22       29.48      2.60 o 
   8   1   7     1367.85     1354.82     36.85 o 
   9   1   7      244.77      231.84     13.42 o 
  10   1   7        4.61        5.47      6.23 o 
  11   1   7       37.21       29.49      9.23 o 
  12   1   7        6.41       10.07      7.62 o 
  13   1   7        4.80       12.27      9.58 o 
 -13   2   7        3.31       -2.91      8.15 o 
 -12   2   7       17.71       23.69      9.04 o 
 -11   2   7        3.65       -2.47      6.46 o 
 -10   2   7        0.32        1.33      5.78 o 
  -9   2   7       39.58       56.11      7.75 o 
  -8   2   7      178.62      189.51      9.11 o 
  -7   2   7      180.37      163.26     10.90 o 
  -6   2   7       13.06        7.21      2.43 o 
  -5   2   7      811.05      792.39     14.69 o 
  -4   2   7      109.80      100.22     11.16 o 
  -3   2   7      564.82      621.67      8.77 o 
  -2   2   7     3127.46     3323.69     32.21 o 
  -1   2   7     1233.51     1241.38     15.40 o 
   0   2   7      235.18      251.11      5.11 o 
   1   2   7     1233.08     1231.33     21.25 o 
   2   2   7     3129.74     3312.05     49.81 o 
   3   2   7      564.35      631.03     12.65 o 
   4   2   7      109.79      101.88      6.19 o 
   5   2   7      810.73      826.68     15.33 o 
   6   2   7       13.18       10.16      1.80 o 
   7   2   7      180.42      176.64      6.34 o 
   8   2   7      178.66      162.52     12.35 o 
   9   2   7       39.58       39.97      5.59 o 
  10   2   7        0.32       -1.31      5.64 o 
  11   2   7        3.64        4.90      6.23 o 
  12   2   7       17.75       26.39      9.54 o 
  13   2   7        3.33        8.42      8.82 o 
 -13   3   7       28.28       27.93     10.60 o 
 -12   3   7       19.96       27.66      9.73 o 
 -11   3   7        0.89       -5.51      5.51 o 
 -10   3   7       38.80       48.90      8.85 o 
  -9   3   7       56.48       50.83      5.72 o 
  -8   3   7       52.38       55.81     10.18 o 
  -7   3   7       78.97       80.76      3.49 o 
  -6   3   7      491.00      455.11      9.87 o 
  -5   3   7        7.92        6.12      2.63 o 
  -4   3   7      136.75      146.32     11.86 o 
  -3   3   7      973.50      936.64     13.42 o 
  -2   3   7     1038.79     1139.25     12.68 o 
  -1   3   7      280.23      299.91      5.79 o 
   0   3   7     1739.11     1719.07     20.50 o 
   1   3   7      279.83      300.28     12.72 o 
   2   3   7     1038.38     1141.16     20.27 o 
   3   3   7      973.04      906.77     20.09 o 
   4   3   7      136.73      144.58      5.51 o 
   5   3   7        7.88       10.42      3.69 o 
   6   3   7      491.88      454.28     10.62 o 
   7   3   7       79.14       80.35      4.73 o 
   8   3   7       52.21       55.80      8.15 o 
   9   3   7       56.47       57.70      6.40 o 
  10   3   7       38.82       31.39      8.57 o 
  11   3   7        0.89       -5.91      5.91 o 
  12   3   7       19.92       23.56      9.39 o 
  13   3   7       28.30       21.83     10.54 o 
 -13   4   7        6.25       10.53      8.78 o 
 -12   4   7        5.99        3.86      7.73 o 
 -11   4   7        5.59       11.21      7.28 o 
 -10   4   7       24.28       36.76      8.53 o 
  -9   4   7        3.57        4.15      2.13 o 
  -8   4   7      236.96      231.44      6.15 o 
  -7   4   7      117.56      128.52      4.88 o 
  -6   4   7       28.57       26.63      2.94 o 
  -5   4   7      306.09      316.65     14.10 o 
  -4   4   7      306.54      320.00      5.96 o 
  -3   4   7      212.01      208.52      4.77 o 
  -2   4   7      484.80      470.37      7.83 o 
  -1   4   7     2528.39     2517.93     28.50 o 
   0   4   7      138.14      156.29      3.90 o 
   1   4   7     2529.10     2511.43     39.58 o 
   2   4   7      485.66      457.04     10.91 o 
   3   4   7      212.65      209.02      6.92 o 
   4   4   7      306.39      322.47      8.86 o 
   5   4   7      306.20      307.73      8.81 o 
   6   4   7       28.48       27.96      3.41 o 
   7   4   7      117.35      131.03      6.16 o 
   8   4   7      236.99      230.61     13.88 o 
   9   4   7        3.61        8.62      4.49 o 
  10   4   7       24.22       11.49      6.61 o 
  11   4   7        5.57        1.56      7.33 o 
  12   4   7        6.01        1.73      7.35 o 
  13   4   7        6.30       -1.60      8.51 o 
 -13   5   7       31.27       47.95     12.08 o 
 -12   5   7       13.90       13.38      8.19 o 
 -11   5   7       34.60       30.40      8.95 o 
 -10   5   7       28.92       15.88      7.16 o 
  -9   5   7        1.66        2.20      2.22 o 
  -8   5   7       70.00       70.93      4.05 o 
  -7   5   7      400.98      391.11      8.55 o 
  -6   5   7       66.94       63.55      3.63 o 
  -5   5   7      271.25      258.23      5.88 o 
  -4   5   7        8.85        5.65      1.76 o 
  -3   5   7      662.49      687.82     11.84 o 
  -2   5   7      574.00      625.58      9.80 o 
  -1   5   7      250.18      268.24      5.90 o 
   0   5   7      164.09      152.03      4.00 o 
   1   5   7      249.73      270.60      8.95 o 
   2   5   7      574.29      637.35     13.88 o 
   3   5   7      663.59      666.87     14.54 o 
   4   5   7        8.83        9.15      2.72 o 
   5   5   7      270.76      253.08      8.29 o 
   6   5   7       66.82       73.62      4.98 o 
   7   5   7      400.65      374.37     10.73 o 
   8   5   7       69.85       62.06      8.53 o 
   9   5   7        1.68        6.47      4.18 o 
  10   5   7       28.84       42.03      9.63 o 
  11   5   7       34.76       31.58      9.75 o 
  12   5   7       13.91       12.12      9.29 o 
  13   5   7       31.25       33.89     12.12 o 
 -12   6   7       34.98       31.20      9.94 o 
 -11   6   7       26.85       19.66      7.83 o 
 -10   6   7       40.61       35.68      8.23 o 
  -9   6   7       19.69       22.61      3.17 o 
  -8   6   7       13.16       12.22      2.83 o 
  -7   6   7      108.20      103.19      5.78 o 
  -6   6   7      152.87      136.80      5.15 o 
  -5   6   7      330.68      279.50      5.71 o 
  -4   6   7        1.59        0.77      1.69 o 
  -3   6   7      210.51      224.15      5.67 o 
  -2   6   7      281.86      319.53      6.70 o 
  -1   6   7      514.56      573.08      9.60 o 
   0   6   7        1.53        2.13      2.22 o 
   1   6   7      514.32      576.40     18.73 o 
   2   6   7      281.77      315.00      7.81 o 
   3   6   7      210.85      224.15      6.59 o 
   4   6   7        1.54        2.00      2.62 o 
   5   6   7      330.69      272.18      9.06 o 
   6   6   7      152.90      157.96     18.49 o 
   7   6   7      107.83      110.21     12.00 o 
   8   6   7       13.18       18.39      6.33 o 
   9   6   7       19.74       17.16      7.17 o 
  10   6   7       40.59       47.36     10.58 o 
  11   6   7       26.85        8.40      8.34 o 
  12   6   7       34.98       37.50     11.49 o 
 -12   7   7       39.67       52.17     10.94 o 
 -11   7   7       36.53       24.00      8.59 o 
 -10   7   7        6.75        6.97      3.37 o 
  -9   7   7       21.99       14.30      4.36 o 
  -8   7   7      172.14      187.23      6.49 o 
  -7   7   7      152.32      150.40      5.78 o 
  -6   7   7       79.15       72.69      4.23 o 
  -5   7   7      105.22      105.06      3.67 o 
  -4   7   7      111.35      104.61      4.87 o 
  -3   7   7       10.97        6.61      2.33 o 
  -2   7   7       33.36       30.53      2.73 o 
  -1   7   7       87.41      100.25      4.18 o 
   0   7   7      159.48      182.13      6.11 o 
   1   7   7       87.82      102.16      4.76 o 
   2   7   7       33.48       30.11      3.24 o 
   3   7   7       10.96       10.69      2.67 o 
   4   7   7      111.48      113.23      5.26 o 
   5   7   7      105.23      102.76      5.30 o 
   6   7   7       79.15       81.61      5.87 o 
   7   7   7      152.28      173.20      7.96 o 
   8   7   7      171.88      173.87     12.97 o 
   9   7   7       22.04       25.35      5.45 o 
  10   7   7        6.73        6.92      7.24 o 
  11   7   7       36.68       27.17     10.18 o 
  12   7   7       39.84       24.09     10.77 o 
 -12   8   7        5.91        0.15      7.54 o 
 -11   8   7        2.80        2.32      6.63 o 
 -10   8   7       46.82       57.83      5.49 o 
  -9   8   7        4.87        6.62      3.33 o 
  -8   8   7       92.25       96.22      5.10 o 
  -7   8   7      112.81      109.26      6.73 o 
  -6   8   7      224.08      214.50      6.39 o 
  -5   8   7      135.08      138.45      4.24 o 
  -4   8   7       70.11       70.91      3.13 o 
  -3   8   7        5.13        4.20      1.53 o 
  -2   8   7       79.07       98.36      4.68 o 
  -1   8   7        6.97        9.43      3.05 o 
   0   8   7      327.12      320.53      8.41 o 
   1   8   7        7.01        9.69      2.94 o 
   2   8   7       78.97       98.58      8.05 o 
   3   8   7        5.11        4.81      3.19 o 
   4   8   7       69.84       80.27      4.86 o 
   5   8   7      135.06      157.66      6.58 o 
   6   8   7      224.00      220.97      7.84 o 
   7   8   7      112.94       94.09      7.38 o 
   8   8   7       92.25       93.01     22.85 o 
   9   8   7        4.86        2.70      3.45 o 
  10   8   7       46.88       52.60      7.59 o 
  11   8   7        2.80        1.44      5.51 o 
  12   8   7        5.91       15.32      6.31 o 
 -11   9   7       28.16       20.20      8.21 o 
 -10   9   7        0.61       -1.14      3.52 o 
  -9   9   7        0.39        4.53      3.60 o 
  -8   9   7        0.75       -0.51      2.63 o 
  -7   9   7       62.04       66.17      5.63 o 
  -6   9   7       12.52       12.70      3.06 o 
  -5   9   7      124.63      125.56      4.35 o 
  -4   9   7      111.63      114.79      3.87 o 
  -3   9   7       14.07       14.31      2.04 o 
  -2   9   7       88.88       85.64      4.37 o 
  -1   9   7      391.50      362.44      8.46 o 
   0   9   7       37.34       37.79      6.54 o 
   1   9   7      392.11      359.83     10.28 o 
   2   9   7       89.21       79.58      4.94 o 
   3   9   7       13.86       18.11      3.27 o 
   4   9   7      111.82       94.51      5.45 o 
   5   9   7      124.95      129.68      7.56 o 
   6   9   7       12.55       14.71      4.76 o 
   7   9   7       62.09       59.77      6.64 o 
   8   9   7        0.76       -2.22      4.28 o 
   9   9   7        0.39       -2.17      3.60 o 
  10   9   7        0.60       -4.38      4.93 o 
  11   9   7       28.22       25.58      6.96 o 
 -10  10   7       32.80       48.28      7.56 o 
  -9  10   7        0.61       -2.60      4.39 o 
  -8  10   7       15.23       18.44      4.40 o 
  -7  10   7        9.29        4.86      3.74 o 
  -6  10   7       70.78       73.52      5.27 o 
  -5  10   7      143.07      149.59      5.72 o 
  -4  10   7      316.96      295.10      7.76 o 
  -3  10   7       30.68       38.09      3.57 o 
  -2  10   7       64.88       50.15      4.03 o 
  -1  10   7       48.84       47.06      3.87 o 
   0  10   7        6.64        9.80      3.07 o 
   1  10   7       48.97       45.76      4.43 o 
   2  10   7       65.25       49.26      5.26 o 
   3  10   7       30.52       35.10      4.18 o 
   4  10   7      317.23      292.48     17.29 o 
   5  10   7      143.13      131.95      8.78 o 
   6  10   7       70.82       57.11      5.05 o 
   7  10   7        9.27        6.17      4.67 o 
   8  10   7       15.26        9.70      5.25 o 
   9  10   7        0.61        0.16      5.53 o 
  10  10   7       32.86       26.08      6.91 o 
  11  10   7        0.02       -4.72      4.72 o 
 -10  11   7       56.79       77.36      9.46 o 
  -9  11   7        7.95       16.87      6.25 o 
  -8  11   7        4.79       -0.49      5.34 o 
  -7  11   7       10.61        7.53      4.00 o 
  -6  11   7        1.13       -0.98      3.00 o 
  -5  11   7       12.97       14.50      3.62 o 
  -4  11   7      124.39      120.93      5.40 o 
  -3  11   7        0.28       -2.47      2.47 o 
  -2  11   7      165.26      153.60      6.93 o 
  -1  11   7      105.91       85.37      5.11 o 
   0  11   7       40.14       27.26      4.04 o 
   1  11   7      105.97      100.57      5.91 o 
   2  11   7      165.22      169.80     11.15 o 
   3  11   7        0.29       -0.91      2.97 o 
   4  11   7      124.52      113.79      6.48 o 
   5  11   7       12.96       15.66      3.93 o 
   6  11   7        1.15       -1.17      4.11 o 
   7  11   7       10.66       11.81      5.21 o 
   8  11   7        4.76       -0.25      4.67 o 
   9  11   7        7.93        8.44      4.25 o 
  10  11   7       56.83       48.91      8.01 o 
  -9  12   7       23.27       24.85      7.49 o 
  -8  12   7       19.60       26.41      7.03 o 
  -7  12   7       68.68       74.53      6.87 o 
  -6  12   7       46.63       45.64      5.08 o 
  -5  12   7       56.11       53.53      5.27 o 
  -4  12   7       19.98       24.54      3.57 o 
  -3  12   7        3.00        6.12      2.96 o 
  -2  12   7        8.58        8.04      3.23 o 
  -1  12   7        4.55        9.55      3.27 o 
   0  12   7        5.56        0.33      3.21 o 
   1  12   7        4.52        2.07      3.07 o 
   2  12   7        8.60       16.33      3.96 o 
   3  12   7        2.99       -0.10      3.40 o 
   4  12   7       20.02       24.23      4.33 o 
   5  12   7       56.25       63.16      5.66 o 
   6  12   7       46.57       56.43      7.03 o 
   7  12   7       68.61       73.86      9.35 o 
   8  12   7       19.63       21.42      9.90 o 
   9  12   7       23.31       19.07      6.48 o 
  -9  13   7       15.56       27.59      8.09 o 
  -8  13   7        7.58       11.82      6.69 o 
  -7  13   7        2.05       -1.93      4.04 o 
  -6  13   7        8.63        5.83      6.74 o 
  -5  13   7       20.15       22.60      4.42 o 
  -4  13   7       42.91       51.24      4.56 o 
  -3  13   7       11.51       12.10      3.31 o 
  -2  13   7       77.44       67.83      4.90 o 
  -1  13   7       20.20       10.71      3.53 o 
   0  13   7        6.49        1.02      3.47 o 
   1  13   7       20.22       19.04      4.13 o 
   2  13   7       77.37       67.87      8.65 o 
   3  13   7       11.53        9.86      3.87 o 
   4  13   7       43.01       34.66      5.02 o 
   5  13   7       20.12       21.97      5.53 o 
   6  13   7        8.64        3.28      5.12 o 
   7  13   7        2.03       -4.50      4.50 o 
   8  13   7        7.55        5.27      4.19 o 
   9  13   7       15.50       15.47     14.48 o 
  -8  14   7        0.95        4.83      6.82 o 
  -7  14   7       31.62       30.49      8.74 o 
  -6  14   7        0.75        3.81      3.91 o 
  -5  14   7        3.70       12.80      4.19 o 
  -4  14   7        2.24        2.85      2.95 o 
  -3  14   7        3.72        4.79      3.17 o 
  -2  14   7        8.53        8.86      3.45 o 
  -1  14   7        3.11        7.49      3.66 o 
   0  14   7       12.46       10.38      4.01 o 
   1  14   7        3.11        5.86      3.80 o 
   2  14   7        8.57       10.12      4.12 o 
   3  14   7        3.72        3.58      3.99 o 
   4  14   7        2.24        8.19      5.01 o 
   5  14   7        3.73       12.63      5.28 o 
   6  14   7        0.75        2.68      5.13 o 
   7  14   7       31.56       35.96      7.06 o 
   8  14   7        0.95       -0.72      4.02 o 
  -6  15   7        8.72        9.90      4.35 o 
  -5  15   7        5.67        7.64      4.20 o 
  -4  15   7        5.17       14.74      4.44 o 
  -3  15   7        1.50        2.27      3.33 o 
  -2  15   7       30.37       28.24      4.41 o 
  -1  15   7        0.95       -0.71      3.33 o 
   0  15   7        6.57        2.95      5.36 o 
   1  15   7        0.94       -2.56      3.84 o 
   2  15   7       30.33       26.96      5.15 o 
   3  15   7        1.49        4.18      5.48 o 
   4  15   7        5.22       10.57      5.72 o 
   5  15   7        5.68        7.32      5.70 o 
   6  15   7        8.72       10.73      8.84 o 
  -5  16   7       59.03       73.15      6.99 o 
  -4  16   7        1.37        1.35      4.19 o 
  -3  16   7        0.51        1.36      3.33 o 
  -2  16   7       18.21       26.10      4.84 o 
  -1  16   7       37.81       39.28      5.14 o 
   0  16   7        1.20        1.10      4.27 o 
   1  16   7       37.85       41.87      6.19 o 
   2  16   7       18.17       19.85      6.40 o 
   3  16   7        0.50      -12.25     13.47 o 
   4  16   7        1.37        1.39      6.86 o 
   5  16   7       59.13       66.92     13.58 o 
  -3  17   7       27.96       36.44      5.14 o 
  -2  17   7        7.65       10.27      4.36 o 
  -1  17   7       11.68        2.08      4.34 o 
   0  17   7       31.00       42.45      6.79 o 
   1  17   7       11.72       18.21      6.53 o 
   2  17   7        7.68        6.82      6.25 o 
   3  17   7       27.89       38.08      7.89 o 
   0   0   8       24.27       19.37      2.75 o 
   1   0   8        0.03       -0.02      1.35 o 
   2   0   8     1228.49     1152.55     20.31 o 
   3   0   8     2256.17     2229.33     35.18 o 
   4   0   8      364.17      404.38      9.44 o 
   5   0   8       23.62       22.81      3.04 o 
   6   0   8       60.83       65.37      4.81 o 
   7   0   8      281.68      247.70      6.27 o 
   8   0   8      145.21      127.43     10.56 o 
   9   0   8       91.81       95.95      7.41 o 
  10   0   8       84.91       81.80     11.38 o 
  11   0   8       13.88       11.27      7.49 o 
  12   0   8       12.63        6.46      7.22 o 
  13   0   8       22.80       21.43     10.30 o 
 -13   1   8        3.11       -0.87      8.09 o 
 -12   1   8       48.97       50.65     11.08 o 
 -11   1   8        6.53       -5.34      6.16 o 
 -10   1   8        6.86       14.61      7.16 o 
  -9   1   8       40.52       42.61      5.60 o 
  -8   1   8      334.97      306.67     15.25 o 
  -7   1   8      164.21      144.86     10.33 o 
  -6   1   8      363.77      338.83      8.00 o 
  -5   1   8      235.98      254.55      6.96 o 
  -4   1   8       69.38       69.87      7.74 o 
  -3   1   8      748.29      851.95     16.23 o 
  -2   1   8      570.29      551.24      7.47 o 
  -1   1   8      497.63      517.51      8.28 o 
   0   1   8      413.27      396.38      6.95 o 
   1   1   8      497.38      524.74      9.63 o 
   2   1   8      569.65      540.55     11.88 o 
   3   1   8      747.03      865.66     16.30 o 
   4   1   8       69.52       63.85      7.00 o 
   5   1   8      235.69      254.34      7.14 o 
   6   1   8      363.67      338.78      8.36 o 
   7   1   8      164.04      156.60      5.30 o 
   8   1   8      335.36      313.94     14.41 o 
   9   1   8       40.61       38.27      6.46 o 
  10   1   8        6.89        7.05      5.91 o 
  11   1   8        6.57       -2.62      6.42 o 
  12   1   8       48.84       39.92     10.81 o 
  13   1   8        3.11       -4.10      7.43 o 
 -13   2   8       18.37       31.92     11.42 o 
 -12   2   8       20.01       34.14      9.88 o 
 -11   2   8       21.14       35.05      9.39 o 
 -10   2   8       51.54       40.94      8.95 o 
  -9   2   8       47.42       38.84     10.27 o 
  -8   2   8      109.24      107.04     10.90 o 
  -7   2   8      438.59      440.58      9.39 o 
  -6   2   8       26.58       26.90      5.64 o 
  -5   2   8      734.90      665.95     13.31 o 
  -4   2   8      183.90      166.68      5.70 o 
  -3   2   8      992.29     1040.14     13.37 o 
  -2   2   8      460.81      426.64      7.06 o 
  -1   2   8      696.40      801.33     11.26 o 
   0   2   8      421.94      410.35      8.44 o 
   1   2   8      696.55      800.55     18.26 o 
   2   2   8      460.15      431.07     10.29 o 
   3   2   8      991.82     1028.08     18.99 o 
   4   2   8      184.08      163.63      7.37 o 
   5   2   8      735.28      669.77     15.21 o 
   6   2   8       26.60       32.07      3.74 o 
   7   2   8      437.98      440.63     10.40 o 
   8   2   8      109.10       90.19      4.70 o 
   9   2   8       47.38       36.38      7.77 o 
  10   2   8       51.64       59.03     10.18 o 
  11   2   8       21.18       13.09      8.15 o 
  12   2   8       20.04       24.85     10.24 o 
  13   2   8       18.26        9.27      8.57 o 
 -13   3   8        1.05        4.48      8.99 o 
 -12   3   8       21.00       16.93      8.72 o 
 -11   3   8       10.81       14.95      8.04 o 
 -10   3   8       14.65        9.73      6.59 o 
  -9   3   8       45.22       35.09      7.03 o 
  -8   3   8       80.05       70.03      6.42 o 
  -7   3   8      242.64      249.75      6.98 o 
  -6   3   8      240.86      260.21     14.60 o 
  -5   3   8      134.32      137.62      5.30 o 
  -4   3   8      311.90      284.21      7.88 o 
  -3   3   8      268.85      252.89      4.44 o 
  -2   3   8      537.62      559.27      7.54 o 
  -1   3   8      161.30      144.16      4.16 o 
   0   3   8      443.98      429.84      7.47 o 
   1   3   8      161.59      147.20     16.60 o 
   2   3   8      537.29      543.26     12.28 o 
   3   3   8      268.38      245.96      9.79 o 
   4   3   8      312.11      283.64      8.97 o 
   5   3   8      134.81      137.79      5.80 o 
   6   3   8      240.36      248.55     11.59 o 
   7   3   8      242.46      259.11      8.08 o 
   8   3   8       80.16       71.78      4.89 o 
   9   3   8       45.05       36.42      7.81 o 
  10   3   8       14.64       17.21      7.56 o 
  11   3   8       10.88        5.24      6.78 o 
  12   3   8       20.98       23.52      9.25 o 
  13   3   8        1.06       -1.54      8.38 o 
 -12   4   8        8.77        7.01      8.04 o 
 -11   4   8       32.33       43.91      9.84 o 
 -10   4   8       16.72       15.86      7.01 o 
  -9   4   8       14.74       15.08      5.38 o 
  -8   4   8        2.01        2.50      2.19 o 
  -7   4   8      236.18      235.79      6.36 o 
  -6   4   8      500.12      471.44     10.96 o 
  -5   4   8       66.20       60.94      4.12 o 
  -4   4   8      371.58      408.16      7.12 o 
  -3   4   8       96.80       97.33      4.41 o 
  -2   4   8      252.00      284.72      5.96 o 
  -1   4   8      680.19      647.08     10.13 o 
   0   4   8      337.48      354.02      7.89 o 
   1   4   8      680.51      661.11     14.17 o 
   2   4   8      251.84      264.23      8.24 o 
   3   4   8       96.55       93.90      8.29 o 
   4   4   8      371.91      393.01     11.15 o 
   5   4   8       66.15       66.79      7.36 o 
   6   4   8      500.43      468.12     11.71 o 
   7   4   8      235.97      228.89     15.91 o 
   8   4   8        2.00        0.35      4.77 o 
   9   4   8       14.78       11.57      6.59 o 
  10   4   8       16.65       20.84      8.09 o 
  11   4   8       32.38       39.78     10.09 o 
  12   4   8        8.77        6.29      8.00 o 
 -12   5   8       15.57       18.20      9.16 o 
 -11   5   8        9.97       15.85      8.06 o 
 -10   5   8        7.77        1.63      6.38 o 
  -9   5   8       36.99       35.10      3.20 o 
  -8   5   8      280.60      270.92      7.47 o 
  -7   5   8       23.92       16.15      2.74 o 
  -6   5   8      227.61      231.78     10.11 o 
  -5   5   8       52.84       49.64      3.69 o 
  -4   5   8       41.58       35.95      2.51 o 
  -3   5   8       84.36       94.64      3.65 o 
  -2   5   8      115.11      102.45      3.87 o 
  -1   5   8      800.10      762.41     11.57 o 
   0   5   8     1214.63     1289.88     19.30 o 
   1   5   8      799.64      760.19     13.22 o 
   2   5   8      115.34      110.67      5.61 o 
   3   5   8       84.78      101.75      8.01 o 
   4   5   8       41.55       34.93      3.80 o 
   5   5   8       52.98       51.46      4.50 o 
   6   5   8      227.06      236.76     12.88 o 
   7   5   8       23.97       19.49      3.73 o 
   8   5   8      280.83      269.25      9.54 o 
   9   5   8       36.98       37.07      8.19 o 
  10   5   8        7.80        6.67      6.90 o 
  11   5   8        9.96       13.03      8.53 o 
  12   5   8       15.53        9.33      9.37 o 
 -12   6   8       22.33       19.13      9.06 o 
 -11   6   8        7.49       -3.29      6.42 o 
 -10   6   8        3.58        0.15      5.57 o 
  -9   6   8       13.32       12.06      2.90 o 
  -8   6   8       22.55       24.09      6.48 o 
  -7   6   8      125.53      108.20      7.69 o 
  -6   6   8      267.67      288.15      7.59 o 
  -5   6   8      437.50      436.07      9.98 o 
  -4   6   8       69.28       69.79      3.41 o 
  -3   6   8       18.34       16.05      2.26 o 
  -2   6   8      183.19      144.03      4.67 o 
  -1   6   8      710.42      771.05     14.62 o 
   0   6   8      125.32      168.54      4.52 o 
   1   6   8      710.49      762.93     13.65 o 
   2   6   8      182.81      159.90      5.69 o 
   3   6   8       18.37       17.51      2.77 o 
   4   6   8       69.44       69.25      5.05 o 
   5   6   8      437.52      409.25     11.63 o 
   6   6   8      267.24      292.13      9.94 o 
   7   6   8      125.29      106.97      6.64 o 
   8   6   8       22.56       23.22      7.18 o 
   9   6   8       13.33       13.85      7.62 o 
  10   6   8        3.55       12.79      6.95 o 
  11   6   8        7.55       15.83      8.87 o 
  12   6   8       22.27       26.66     10.83 o 
 -12   7   8        2.48        1.18      7.60 o 
 -11   7   8        8.98       13.19      7.71 o 
 -10   7   8       22.17       20.52      7.60 o 
  -9   7   8        5.75        1.95      3.07 o 
  -8   7   8      180.79      178.53      6.54 o 
  -7   7   8        8.51       12.39      4.04 o 
  -6   7   8       82.24       60.46      5.55 o 
  -5   7   8      185.68      190.18      5.65 o 
  -4   7   8      163.17      173.34      5.22 o 
  -3   7   8       58.09       55.53      3.37 o 
  -2   7   8      262.70      239.97      6.23 o 
  -1   7   8      133.82      127.56      4.74 o 
   0   7   8       40.10       47.64      5.38 o 
   1   7   8      133.84      135.17      5.61 o 
   2   7   8      262.72      248.31      7.43 o 
   3   7   8       58.32       60.86      8.58 o 
   4   7   8      163.13      157.62      6.36 o 
   5   7   8      185.70      184.29      6.90 o 
   6   7   8       82.14       72.01      5.81 o 
   7   7   8        8.43        8.30      3.80 o 
   8   7   8      180.87      201.56     13.98 o 
   9   7   8        5.77       -0.49      5.76 o 
  10   7   8       22.17        7.35      7.64 o 
  11   7   8        8.98       12.77      8.57 o 
  12   7   8        2.52       -7.49      7.49 o 
 -11   8   8       26.02       10.81      7.87 o 
 -10   8   8        2.96        5.07      5.75 o 
  -9   8   8        2.24       -1.75      3.16 o 
  -8   8   8        5.52        4.48      3.09 o 
  -7   8   8       10.44       11.62      2.92 o 
  -6   8   8       66.67       65.70      3.97 o 
  -5   8   8       34.21       40.40      3.23 o 
  -4   8   8       25.66       31.26      2.49 o 
  -3   8   8      103.61       97.05      4.37 o 
  -2   8   8      100.55      107.42      6.74 o 
  -1   8   8      250.62      234.64      7.05 o 
   0   8   8      402.42      389.72      9.53 o 
   1   8   8      250.88      231.84      7.52 o 
   2   8   8      100.67      102.21      6.83 o 
   3   8   8      103.70      100.50      6.27 o 
   4   8   8       25.63       20.96      3.58 o 
   5   8   8       34.14       36.54      4.21 o 
   6   8   8       66.75       62.58      4.81 o 
   7   8   8       10.46       15.44      3.65 o 
   8   8   8        5.55        3.50      4.29 o 
   9   8   8        2.20        3.01      4.64 o 
  10   8   8        3.00       -1.78      4.73 o 
  11   8   8       26.09       25.25     11.78 o 
 -10   9   8       12.69       17.52      4.60 o 
  -9   9   8       22.62       29.42      6.75 o 
  -8   9   8       16.03       18.20      3.29 o 
  -7   9   8        4.70        9.06      2.94 o 
  -6   9   8      136.24      129.64      5.15 o 
  -5   9   8       12.31       12.13      2.51 o 
  -4   9   8       82.88       90.81      3.61 o 
  -3   9   8       44.01       47.75      2.72 o 
  -2   9   8      212.27      230.03      5.03 o 
  -1   9   8      188.07      183.99      6.21 o 
   0   9   8      912.58      895.99     16.33 o 
   1   9   8      188.34      194.72      7.20 o 
   2   9   8      211.91      235.81      7.84 o 
   3   9   8       43.97       51.21      4.73 o 
   4   9   8       82.82       94.42      5.64 o 
   5   9   8       12.28       10.25      4.34 o 
   6   9   8      136.10      135.30      6.77 o 
   7   9   8        4.70       -0.17      4.68 o 
   8   9   8       15.91       12.66      5.93 o 
   9   9   8       22.69       18.66      5.59 o 
  10   9   8       12.70        6.13      5.62 o 
  11   9   8       13.42       13.27      6.52 o 
 -10  10   8       18.27       31.01      6.78 o 
  -9  10   8       15.48       20.56      6.38 o 
  -8  10   8        4.36        4.16      3.95 o 
  -7  10   8       40.41       50.45     12.92 o 
  -6  10   8       21.51       16.93      3.74 o 
  -5  10   8       52.95       60.33      5.07 o 
  -4  10   8       16.05       11.63      2.86 o 
  -3  10   8      309.00      276.84      7.64 o 
  -2  10   8      246.65      246.19      7.24 o 
  -1  10   8      253.77      271.72      7.68 o 
   0  10   8       95.53      102.09      5.75 o 
   1  10   8      253.75      269.54      8.75 o 
   2  10   8      246.75      237.85      9.30 o 
   3  10   8      309.10      300.69     12.62 o 
   4  10   8       15.90       13.98      3.69 o 
   5  10   8       52.86       63.23      7.17 o 
   6  10   8       21.51       15.80      3.87 o 
   7  10   8       40.37       40.38      8.52 o 
   8  10   8        4.36        9.98      5.38 o 
   9  10   8       15.49       22.43      6.07 o 
  10  10   8       18.37       38.32      7.47 o 
 -10  11   8        0.78        1.35      6.06 o 
  -9  11   8        5.24        8.91      6.23 o 
  -8  11   8       11.48        9.99      5.68 o 
  -7  11   8       89.31       99.06      7.31 o 
  -6  11   8       32.66       41.77      4.81 o 
  -5  11   8       41.62       39.44      4.73 o 
  -4  11   8       55.71       53.33      4.25 o 
  -3  11   8       82.26       84.80      4.94 o 
  -2  11   8      315.65      284.60      8.11 o 
  -1  11   8       54.75       49.12      4.28 o 
   0  11   8      164.01      134.64      6.56 o 
   1  11   8       54.73       51.59      6.31 o 
   2  11   8      315.70      285.07      9.44 o 
   3  11   8       82.33       81.84      8.11 o 
   4  11   8       55.75       53.54      5.14 o 
   5  11   8       41.71       35.78      4.75 o 
   6  11   8       32.77       37.37      4.88 o 
   7  11   8       89.27       81.96     15.64 o 
   8  11   8       11.45       17.17      5.98 o 
   9  11   8        5.25       10.51      4.27 o 
  10  11   8        0.79        3.73      5.61 o 
  -9  12   8       23.08       31.71      7.41 o 
  -8  12   8       14.76        1.08      5.55 o 
  -7  12   8       30.42       27.73      6.85 o 
  -6  12   8       25.89       23.72      4.36 o 
  -5  12   8        4.65        3.33      3.64 o 
  -4  12   8        2.70        5.84      3.00 o 
  -3  12   8       10.43        6.40      4.57 o 
  -2  12   8       75.89       81.36      5.17 o 
  -1  12   8      163.74      171.20      6.93 o 
   0  12   8       23.34       16.59      4.60 o 
   1  12   8      163.76      169.90      7.84 o 
   2  12   8       75.90       93.50      6.22 o 
   3  12   8       10.40        9.44      6.08 o 
   4  12   8        2.71        1.01      3.56 o 
   5  12   8        4.66       18.84      4.21 o 
   6  12   8       25.92       24.96      5.92 o 
   7  12   8       30.40       36.15     12.83 o 
   8  12   8       14.83        3.39      5.42 o 
   9  12   8       23.03       11.37      7.64 o 
  -8  13   8       12.59       17.92      7.64 o 
  -7  13   8       69.19       75.78     10.21 o 
  -6  13   8       23.19       22.74      6.01 o 
  -5  13   8       28.35       24.22      4.53 o 
  -4  13   8       37.48       40.75      5.67 o 
  -3  13   8       31.77       30.26      4.00 o 
  -2  13   8       12.00        9.04      3.37 o 
  -1  13   8        2.45        2.00      3.59 o 
   0  13   8       44.04       53.21      6.26 o 
   1  13   8        2.44        0.60      3.26 o 
   2  13   8       12.00       11.74      4.15 o 
   3  13   8       31.83       33.98      5.03 o 
   4  13   8       37.48       32.05      5.51 o 
   5  13   8       28.33       32.97      5.22 o 
   6  13   8       23.21       20.77      5.67 o 
   7  13   8       69.28       68.23      8.47 o 
   8  13   8       12.56       17.62      9.44 o 
  -7  14   8       16.51       23.31      7.85 o 
  -6  14   8       27.86       33.25      6.11 o 
  -5  14   8        6.04        4.88      3.87 o 
  -4  14   8        0.71        2.52      5.12 o 
  -3  14   8       35.91       39.50      4.54 o 
  -2  14   8        4.42        7.84      3.84 o 
  -1  14   8       12.36       11.60      3.67 o 
   0  14   8        0.11       -0.68      3.37 o 
   1  14   8       12.40       11.76      4.06 o 
   2  14   8        4.42        2.66      3.83 o 
   3  14   8       35.92       41.21      8.09 o 
   4  14   8        0.70       -1.38      3.89 o 
   5  14   8        6.05       10.24      5.61 o 
   6  14   8       27.81       29.57      7.12 o 
   7  14   8       16.51       21.09      7.54 o 
  -6  15   8       35.43       35.67      5.71 o 
  -5  15   8        8.73        5.46      4.16 o 
  -4  15   8       11.25       20.90      4.98 o 
  -3  15   8       11.74       19.62      4.20 o 
  -2  15   8        6.95        5.79      3.76 o 
  -1  15   8       10.02       12.88      3.92 o 
   0  15   8        1.29        0.35      3.28 o 
   1  15   8       10.00       10.70      4.22 o 
   2  15   8        6.96        6.68      4.88 o 
   3  15   8       11.77        9.43      4.56 o 
   4  15   8       11.29       14.59      6.61 o 
   5  15   8        8.72       10.91      6.04 o 
   6  15   8       35.44       41.96      7.74 o 
  -4  16   8       11.19       10.72      5.03 o 
  -3  16   8        0.00        9.18      4.80 o 
  -2  16   8        0.45        3.61      3.75 o 
  -1  16   8       14.62       17.68      4.40 o 
   0  16   8        0.41       -4.06      4.06 o 
   1  16   8       14.55       12.24      5.10 o 
   2  16   8        0.45        1.16      4.47 o 
   3  16   8        0.00       -4.05      5.67 o 
   4  16   8       11.16        9.74      8.33 o 
  -1  17   8        0.97       -3.86      3.86 o 
   0  17   8        5.66        6.69      5.56 o 
   1  17   8        0.96       -3.93      3.93 o 
   1   0   9      266.03      265.55      7.57 o 
   2   0   9        8.95        9.44      2.13 o 
   3   0   9      314.85      307.08     37.63 o 
   4   0   9      322.97      322.97      9.28 o 
   5   0   9        0.03       -0.09      2.11 o 
   6   0   9      373.39      321.12      8.37 o 
   7   0   9       51.93       50.25      8.21 o 
   8   0   9        3.04       -3.36      4.56 o 
   9   0   9       51.27       38.17      8.02 o 
  10   0   9       54.26       44.47      6.51 o 
  11   0   9        1.06       -3.08      5.91 o 
  12   0   9        1.43       -2.89      7.22 o 
  13   0   9       34.44       27.68     11.00 o 
 -13   1   9       36.37       26.98     10.62 o 
 -12   1   9        9.52       14.99      8.53 o 
 -11   1   9       10.14       27.78      9.35 o 
 -10   1   9       16.93       23.12      7.98 o 
  -9   1   9       57.18       50.32      6.08 o 
  -8   1   9       95.88       79.37      8.91 o 
  -7   1   9       13.82       13.43      2.46 o 
  -6   1   9       36.11       54.81      4.51 o 
  -5   1   9       10.48       11.15      2.57 o 
  -4   1   9      406.18      450.92     10.67 o 
  -3   1   9      724.42      778.71     12.16 o 
  -2   1   9      378.35      405.41     11.53 o 
  -1   1   9      491.50      473.22      8.08 o 
   0   1   9       65.25       67.79      3.04 o 
   1   1   9      491.96      464.90      9.31 o 
   2   1   9      378.18      391.20     10.04 o 
   3   1   9      724.76      742.42     15.37 o 
   4   1   9      405.76      427.12     17.55 o 
   5   1   9       10.41        9.58      3.11 o 
   6   1   9       36.06       37.16      3.39 o 
   7   1   9       13.86       15.38      2.71 o 
   8   1   9       95.76       85.14      4.25 o 
   9   1   9       56.95       51.31      8.53 o 
  10   1   9       16.94       23.93      5.29 o 
  11   1   9       10.14       17.46      8.23 o 
  12   1   9        9.53       19.68      8.93 o 
  13   1   9       36.35       52.17     12.37 o 
 -12   2   9        8.57        0.89      7.35 o 
 -11   2   9       18.48       15.37      7.85 o 
 -10   2   9       49.95       49.07      9.78 o 
  -9   2   9       52.87       72.51      6.80 o 
  -8   2   9       34.98       19.51      6.25 o 
  -7   2   9       93.41       94.56      4.49 o 
  -6   2   9       64.47       61.35      5.41 o 
  -5   2   9      224.79      221.92     10.35 o 
  -4   2   9      128.60      127.86      3.64 o 
  -3   2   9      393.90      386.78      6.05 o 
  -2   2   9       89.04      113.58      4.45 o 
  -1   2   9       84.88       82.71      5.20 o 
   0   2   9      187.56      169.91      5.48 o 
   1   2   9       84.77       80.74      4.03 o 
   2   2   9       89.05      109.56      6.07 o 
   3   2   9      395.37      372.13      9.96 o 
   4   2   9      128.60      136.11      6.02 o 
   5   2   9      224.74      227.60      7.28 o 
   6   2   9       64.36       70.54     11.82 o 
   7   2   9       93.33       91.38      4.92 o 
   8   2   9       34.88       31.15      3.23 o 
   9   2   9       52.85       57.51      8.97 o 
  10   2   9       49.96       51.73      6.75 o 
  11   2   9       18.48       24.62      9.25 o 
  12   2   9        8.60        1.35      7.68 o 
 -12   3   9       41.32       25.57      9.27 o 
 -11   3   9       33.24       39.06      9.75 o 
 -10   3   9       23.38       19.99      8.00 o 
  -9   3   9       26.78       31.06      5.22 o 
  -8   3   9       15.17       10.85      2.38 o 
  -7   3   9       98.27       99.02      4.74 o 
  -6   3   9       18.52       18.22      5.18 o 
  -5   3   9      111.02      118.73      5.45 o 
  -4   3   9      100.26      113.03      3.80 o 
  -3   3   9       92.51      101.00      3.46 o 
  -2   3   9       86.26      107.12      3.12 o 
  -1   3   9      134.62      131.65      4.24 o 
   0   3   9      123.70      146.35      5.34 o 
   1   3   9      134.76      134.36      5.99 o 
   2   3   9       86.34      107.36      9.15 o 
   3   3   9       92.71       93.85      7.12 o 
   4   3   9       99.82      118.52      9.98 o 
   5   3   9      111.09      118.36      5.74 o 
   6   3   9       18.61       20.22      3.33 o 
   7   3   9       98.55      111.05      5.66 o 
   8   3   9       15.23       11.20      4.95 o 
   9   3   9       26.69       17.82      7.28 o 
  10   3   9       23.42       37.08      6.28 o 
  11   3   9       33.24       36.55     10.35 o 
  12   3   9       41.32       44.21     11.82 o 
 -12   4   9        0.40       -6.33      6.33 o 
 -11   4   9       14.76       29.83      9.08 o 
 -10   4   9       68.66       68.01     10.60 o 
  -9   4   9       80.00       82.74      6.89 o 
  -8   4   9       16.40       18.50      2.69 o 
  -7   4   9      140.24      138.02      5.86 o 
  -6   4   9        3.82        3.34      2.53 o 
  -5   4   9        5.52        4.35      3.31 o 
  -4   4   9       37.79       41.70      3.36 o 
  -3   4   9       59.65       65.04      4.03 o 
  -2   4   9       22.07       21.35      2.32 o 
  -1   4   9       39.44       33.79      2.71 o 
   0   4   9      146.46      171.70      4.31 o 
   1   4   9       39.33       31.54      3.58 o 
   2   4   9       22.15       18.82      3.26 o 
   3   4   9       59.74       57.35      4.44 o 
   4   4   9       38.05       31.80      3.67 o 
   5   4   9        5.57        4.71      2.83 o 
   6   4   9        3.77        2.73      2.85 o 
   7   4   9      140.31      134.62      6.70 o 
   8   4   9       16.45       15.88      5.73 o 
   9   4   9       80.00       69.07      9.84 o 
  10   4   9       68.64       65.92      7.49 o 
  11   4   9       14.69       21.79      9.35 o 
  12   4   9        0.41       -6.44      7.47 o 
 -12   5   9       15.00       17.84      8.57 o 
 -11   5   9       18.72       23.75      8.61 o 
 -10   5   9       11.54       14.31      6.52 o 
  -9   5   9       23.50       23.95      5.11 o 
  -8   5   9       84.70       76.65      4.48 o 
  -7   5   9       61.42       66.91      4.14 o 
  -6   5   9      224.79      204.54      9.62 o 
  -5   5   9      568.30      555.93     11.64 o 
  -4   5   9       79.58       75.61      3.54 o 
  -3   5   9       45.90       35.06      2.69 o 
  -2   5   9      126.01      112.49      5.50 o 
  -1   5   9       60.08       65.18      3.47 o 
   0   5   9      396.03      409.01      6.96 o 
   1   5   9       60.42       64.61      4.26 o 
   2   5   9      126.03      112.01      5.98 o 
   3   5   9       45.78       33.16      6.48 o 
   4   5   9       79.54       82.84      5.42 o 
   5   5   9      568.04      538.09     13.52 o 
   6   5   9      225.09      204.51      8.10 o 
   7   5   9       61.14       56.72      6.07 o 
   8   5   9       84.89       85.96      5.86 o 
   9   5   9       23.52       22.95      7.60 o 
  10   5   9       11.58       23.91      7.53 o 
  11   5   9       18.73       13.81      8.63 o 
  12   5   9       14.98       19.59      9.12 o 
 -12   6   9       17.74       12.18      8.42 o 
 -11   6   9       15.27       12.35      7.43 o 
 -10   6   9        5.62       15.66      7.18 o 
  -9   6   9       67.44       68.95      6.53 o 
  -8   6   9       22.22       16.95      3.18 o 
  -7   6   9       46.50       54.46      3.99 o 
  -6   6   9       14.09       18.49      3.74 o 
  -5   6   9       37.24       39.00      7.28 o 
  -4   6   9       33.31       34.07      2.87 o 
  -3   6   9       30.95       26.52      2.75 o 
  -2   6   9      482.67      475.44      8.93 o 
  -1   6   9      151.44      140.42      5.01 o 
   0   6   9      589.30      616.82      9.41 o 
   1   6   9      151.61      144.61      6.47 o 
   2   6   9      482.93      461.18     10.37 o 
   3   6   9       30.88       25.67      4.26 o 
   4   6   9       33.15       25.08      6.35 o 
   5   6   9       37.14       36.30      4.55 o 
   6   6   9       14.06       12.94      3.84 o 
   7   6   9       46.37       51.41      5.19 o 
   8   6   9       22.21       25.70      4.30 o 
   9   6   9       67.43       69.42     10.45 o 
  10   6   9        5.59       18.77      8.21 o 
  11   6   9       15.32        3.10      7.90 o 
  12   6   9       17.67       21.11     10.72 o 
 -11   7   9       38.72       33.32      9.23 o 
 -10   7   9       48.32       42.08      9.02 o 
  -9   7   9        3.51        3.02      2.77 o 
  -8   7   9       48.35       53.06      4.22 o 
  -7   7   9       65.19       66.87      6.61 o 
  -6   7   9      198.33      166.16      6.15 o 
  -5   7   9      329.47      300.24     14.55 o 
  -4   7   9      132.63      112.89      5.14 o 
  -3   7   9      418.90      382.41     10.36 o 
  -2   7   9       36.92       38.63      3.23 o 
  -1   7   9      309.75      315.94      7.49 o 
   0   7   9      308.62      254.53      8.37 o 
   1   7   9      309.88      294.92      8.34 o 
   2   7   9       36.90       40.69      3.94 o 
   3   7   9      418.89      407.92      9.94 o 
   4   7   9      132.67      117.26      5.73 o 
   5   7   9      329.84      284.18     10.27 o 
   6   7   9      198.58      170.71      8.12 o 
   7   7   9       65.05       63.26      8.95 o 
   8   7   9       48.30       44.27      5.15 o 
   9   7   9        3.46        1.88      6.10 o 
  10   7   9       48.39       53.23     11.32 o 
  11   7   9       38.67       31.27     10.26 o 
 -11   8   9        6.94       12.33      7.45 o 
 -10   8   9       51.66       50.61      9.63 o 
  -9   8   9       25.85       35.04      4.55 o 
  -8   8   9       14.46       13.14      3.89 o 
  -7   8   9        6.10        6.98      2.93 o 
  -6   8   9       10.91       10.85      2.71 o 
  -5   8   9      164.96      143.25      5.20 o 
  -4   8   9       63.86       67.42      3.97 o 
  -3   8   9       16.87       15.37      2.81 o 
  -2   8   9      238.15      218.92      6.50 o 
  -1   8   9      226.66      214.47      6.55 o 
   0   8   9       16.76       13.29      3.12 o 
   1   8   9      226.65      209.83      7.26 o 
   2   8   9      238.42      241.57      7.75 o 
   3   8   9       16.81       17.70      4.35 o 
   4   8   9       63.89       66.54      4.95 o 
   5   8   9      165.17      151.84      6.87 o 
   6   8   9       11.00       13.73      3.57 o 
   7   8   9        6.12        6.36      3.28 o 
   8   8   9       14.50        5.31      4.47 o 
   9   8   9       25.83       20.87      5.72 o 
  10   8   9       51.56       65.91      8.96 o 
  11   8   9        6.91        0.45      6.95 o 
  -9   9   9       16.12       15.18      5.26 o 
  -8   9   9       25.89       19.98      3.56 o 
  -7   9   9       29.51       38.05      3.83 o 
  -6   9   9       17.02       14.05      2.68 o 
  -5   9   9       29.64       28.32      3.04 o 
  -4   9   9       54.64       56.54      4.43 o 
  -3   9   9       41.31       54.16      3.94 o 
  -2   9   9       24.63       26.58      3.22 o 
  -1   9   9       10.02       14.95      2.97 o 
   0   9   9      224.04      220.29     10.11 o 
   1   9   9       10.15        6.96      3.01 o 
   2   9   9       24.66       26.12      3.83 o 
   3   9   9       41.27       47.03      4.55 o 
   4   9   9       54.72       45.64      4.71 o 
   5   9   9       29.69       25.29      4.04 o 
   6   9   9       17.04       12.49      3.82 o 
   7   9   9       29.52       33.33      7.67 o 
   8   9   9       25.85       26.23      6.15 o 
   9   9   9       16.14        6.71      5.30 o 
  10   9   9       30.99       36.95      7.36 o 
 -10  10   9        4.39       -1.67      5.24 o 
  -9  10   9       21.83       17.59      6.16 o 
  -8  10   9        1.56        1.87      3.82 o 
  -7  10   9       36.83       36.10      5.07 o 
  -6  10   9       60.56       54.87      5.00 o 
  -5  10   9       19.40       22.88      4.03 o 
  -4  10   9       23.38       23.45      3.43 o 
  -3  10   9       19.56       16.58      3.24 o 
  -2  10   9       37.86       45.16      4.06 o 
  -1  10   9       44.82       47.60      4.08 o 
   0  10   9        3.36        8.65      5.01 o 
   1  10   9       45.03       42.91      4.50 o 
   2  10   9       37.96       41.07      4.44 o 
   3  10   9       19.63       17.25      3.85 o 
   4  10   9       23.34       24.02      4.21 o 
   5  10   9       19.44       23.00      4.70 o 
   6  10   9       60.69       54.32      5.26 o 
   7  10   9       36.80       44.31      5.65 o 
   8  10   9        1.56       -3.11      4.70 o 
   9  10   9       21.85       16.59      6.10 o 
  10  10   9        4.39        6.79      5.95 o 
  -9  11   9       12.09       19.97      7.03 o 
  -8  11   9       23.69       27.73      5.21 o 
  -7  11   9       16.44       16.75      4.53 o 
  -6  11   9       31.98       31.15      5.05 o 
  -5  11   9       14.60       10.95      3.88 o 
  -4  11   9       10.79        7.93      3.71 o 
  -3  11   9       81.19       82.24      4.97 o 
  -2  11   9       47.57       47.92      4.31 o 
  -1  11   9        3.33        1.66      3.54 o 
   0  11   9        7.91        2.95      3.14 o 
   1  11   9        3.33        2.10      3.25 o 
   2  11   9       47.45       45.58      5.02 o 
   3  11   9       81.32       93.84      6.20 o 
   4  11   9       10.78        9.98      5.19 o 
   5  11   9       14.60       12.92      4.11 o 
   6  11   9       31.92       34.34      6.55 o 
   7  11   9       16.53       18.66      5.90 o 
   8  11   9       23.68       30.30      6.91 o 
   9  11   9       12.10        7.15      9.84 o 
  -9  12   9       26.44       17.35      7.71 o 
  -8  12   9        0.24       -4.31      5.30 o 
  -7  12   9        4.78        4.79      4.42 o 
  -6  12   9       17.92       18.07      4.42 o 
  -5  12   9       86.59       84.74      6.40 o 
  -4  12   9        4.24       -0.68      3.50 o 
  -3  12   9       12.47       13.37      4.03 o 
  -2  12   9       20.46       24.73      3.78 o 
  -1  12   9        8.93        7.60      3.29 o 
   0  12   9        0.46       -2.24      2.80 o 
   1  12   9        8.95        7.86      3.68 o 
   2  12   9       20.48       16.88      4.30 o 
   3  12   9       12.43       10.52      5.37 o 
   4  12   9        4.22        4.55      3.59 o 
   5  12   9       86.72       72.15      7.60 o 
   6  12   9       17.93       17.08      4.51 o 
   7  12   9        4.77        9.67      5.54 o 
   8  12   9        0.24        3.67      5.38 o 
   9  12   9       26.42       32.77      5.83 o 
  -8  13   9        0.48        1.65      6.14 o 
  -7  13   9        3.76        5.54      4.78 o 
  -6  13   9        3.27       -1.06      3.69 o 
  -5  13   9        2.28        4.39      3.86 o 
  -4  13   9        2.67        1.73      3.73 o 
  -3  13   9       19.12       26.37      3.99 o 
  -2  13   9       15.27       12.73      3.54 o 
  -1  13   9       21.11       12.96      3.56 o 
   0  13   9       18.37       11.79      4.98 o 
   1  13   9       21.04        6.35      3.96 o 
   2  13   9       15.29       17.21      4.54 o 
   3  13   9       19.25       21.26      8.90 o 
   4  13   9        2.65        0.88      3.98 o 
   5  13   9        2.30        1.49      4.20 o 
   6  13   9        3.27        3.35      8.05 o 
   7  13   9        3.73        7.83      5.75 o 
   8  13   9        0.48        0.93      5.68 o 
  -7  14   9       10.14       11.60      5.12 o 
  -6  14   9        1.47        4.02      4.13 o 
  -5  14   9       23.11       34.91      5.39 o 
  -4  14   9        9.71        1.98      3.94 o 
  -3  14   9        9.30       11.18      3.73 o 
  -2  14   9       13.74       12.84      3.74 o 
  -1  14   9        5.93        3.95      3.34 o 
   0  14   9        4.50        4.61      3.79 o 
   1  14   9        5.92        3.11      3.89 o 
   2  14   9       13.83       11.50      4.50 o 
   3  14   9        9.29       14.31      4.38 o 
   4  14   9        9.71       18.08      4.78 o 
   5  14   9       23.15       26.01      5.23 o 
   6  14   9        1.50       -1.71      5.58 o 
   7  14   9       10.13        5.23      9.81 o 
  -5  15   9       10.74       16.93      5.73 o 
  -4  15   9       53.98       69.82     13.60 o 
  -3  15   9       36.24       52.04      6.29 o 
  -2  15   9        8.18       10.59      3.90 o 
  -1  15   9       33.96       35.81      5.00 o 
   0  15   9       42.34       46.19      5.29 o 
   1  15   9       34.02       41.35      5.76 o 
   2  15   9        8.19       14.27      4.68 o 
   3  15   9       36.30       48.75      6.36 o 
   4  15   9       54.07       68.71      8.16 o 
   5  15   9       10.75        2.78      5.57 o 
  -3  16   9        9.54        4.04      7.31 o 
  -2  16   9       33.52       44.72      5.44 o 
  -1  16   9        7.44        6.70      4.18 o 
   0  16   9        4.77        4.66      3.79 o 
   1  16   9        7.44        9.09      4.46 o 
   2  16   9       33.50       52.73      7.60 o 
   3  16   9        9.57        7.92      4.97 o 
   0   0  10      233.11      209.02      7.69 o 
   1   0  10      171.21      138.82      6.52 o 
   2   0  10      110.11       96.93      4.47 o 
   3   0  10      430.25      434.12      9.02 o 
   4   0  10      406.70      433.93     16.04 o 
   5   0  10      721.67      698.43     16.47 o 
   6   0  10      174.13      154.86      6.25 o 
   7   0  10       54.64       66.52      4.33 o 
   8   0  10       62.66       58.91      3.76 o 
   9   0  10       11.67       28.10      7.64 o 
  10   0  10        0.15       -0.41      4.29 o 
  11   0  10        0.37        4.48      6.80 o 
  12   0  10        4.10        3.10      7.94 o 
 -12   1  10       24.36       24.64     10.07 o 
 -11   1  10        2.22        3.10      6.84 o 
 -10   1  10       40.93       39.78      6.49 o 
  -9   1  10       92.05       87.65     10.30 o 
  -8   1  10       66.06       49.47      8.21 o 
  -7   1  10      147.73      144.67      5.70 o 
  -6   1  10      179.16      147.44      6.19 o 
  -5   1  10      181.50      193.02     15.71 o 
  -4   1  10      112.48      102.55      9.78 o 
  -3   1  10      169.45      187.46      4.87 o 
  -2   1  10       20.24       11.11      2.58 o 
  -1   1  10      427.35      422.85      7.88 o 
   0   1  10     1189.53     1124.72     15.47 o 
   1   1  10      427.40      418.96     11.14 o 
   2   1  10       20.31       15.51      2.71 o 
   3   1  10      169.81      189.32      8.22 o 
   4   1  10      112.44      105.56     10.25 o 
   5   1  10      181.75      175.50      6.94 o 
   6   1  10      179.03      145.38     15.19 o 
   7   1  10      147.74      134.48      7.63 o 
   8   1  10       66.20       54.76      3.79 o 
   9   1  10       92.23      114.42     11.47 o 
  10   1  10       40.85       45.24      6.69 o 
  11   1  10        2.20        0.17      6.29 o 
  12   1  10       24.38       22.32     10.15 o 
 -12   2  10        3.34        7.62      7.90 o 
 -11   2  10       14.59       12.29      7.47 o 
 -10   2  10       17.25       22.61      7.94 o 
  -9   2  10       28.95       28.47      9.51 o 
  -8   2  10        9.96       20.35      6.84 o 
  -7   2  10       17.19       16.48      5.02 o 
  -6   2  10      276.49      253.39     10.37 o 
  -5   2  10      249.71      235.79      7.66 o 
  -4   2  10      421.62      430.22     10.95 o 
  -3   2  10      270.78      272.71      5.15 o 
  -2   2  10      268.27      255.40      5.08 o 
  -1   2  10      994.72      956.76     13.65 o 
   0   2  10      202.43      168.60      8.21 o 
   1   2  10      994.65      951.61     15.91 o 
   2   2  10      268.63      262.57     18.69 o 
   3   2  10      271.19      276.13      8.80 o 
   4   2  10      422.46      413.62     11.40 o 
   5   2  10      249.81      217.85      7.83 o 
   6   2  10      276.63      253.60      8.37 o 
   7   2  10       17.23       17.57      3.38 o 
   8   2  10        9.93       11.66      3.73 o 
   9   2  10       28.91       25.00      7.87 o 
  10   2  10       17.24       30.06      8.44 o 
  11   2  10       14.64       24.22      8.87 o 
  12   2  10        3.38       -3.99      7.58 o 
 -12   3  10        7.36        9.48      8.85 o 
 -11   3  10        1.23        5.83      6.95 o 
 -10   3  10       21.67       32.49      8.72 o 
  -9   3  10       41.41       49.63      6.19 o 
  -8   3  10        1.88        1.46      2.37 o 
  -7   3  10      255.03      243.98      8.29 o 
  -6   3  10      575.18      530.96     12.57 o 
  -5   3  10      141.13      142.67      6.24 o 
  -4   3  10       79.00       67.41      3.53 o 
  -3   3  10      141.06      123.59      3.79 o 
  -2   3  10      193.68      160.74      4.01 o 
  -1   3  10        6.01        3.68      3.09 o 
   0   3  10        4.76       10.55      2.66 o 
   1   3  10        5.96       -0.43      2.29 o 
   2   3  10      193.11      165.14      9.23 o 
   3   3  10      141.14      122.92      6.04 o 
   4   3  10       78.88       73.32      4.96 o 
   5   3  10      141.40      117.93      6.08 o 
   6   3  10      575.93      532.23     13.05 o 
   7   3  10      254.81      252.75     16.60 o 
   8   3  10        1.89       -3.26      3.26 o 
   9   3  10       41.46       68.91      9.67 o 
  10   3  10       21.74       24.13      8.15 o 
  11   3  10        1.23        3.80      6.71 o 
  12   3  10        7.38        2.60      7.33 o 
 -12   4  10       10.42        1.03      7.81 o 
 -11   4  10       18.61       23.41      8.55 o 
 -10   4  10       60.88       57.53     10.22 o 
  -9   4  10       14.95       14.52      4.67 o 
  -8   4  10        4.64        3.71      2.67 o 
  -7   4  10       84.09       84.44      7.69 o 
  -6   4  10      177.86      190.29     16.03 o 
  -5   4  10        7.27        3.64      3.43 o 
  -4   4  10       18.85       18.33      2.92 o 
  -3   4  10      298.67      288.92      6.45 o 
  -2   4  10       62.56       60.98      3.43 o 
  -1   4  10       76.13       70.05      4.65 o 
   0   4  10      325.82      313.79      7.05 o 
   1   4  10       76.10       63.30      4.18 o 
   2   4  10       62.49       64.88      4.98 o 
   3   4  10      298.65      291.27      9.38 o 
   4   4  10       18.71        9.33      5.59 o 
   5   4  10        7.29        8.06      3.09 o 
   6   4  10      177.85      181.30      7.64 o 
   7   4  10       84.19       81.28      5.60 o 
   8   4  10        4.62        4.24      2.96 o 
   9   4  10       14.83       16.19      7.52 o 
  10   4  10       60.92       93.15     11.21 o 
  11   4  10       18.63       23.43      9.12 o 
  12   4  10       10.51        0.53      8.70 o 
 -12   5  10       27.11       16.40      8.82 o 
 -11   5  10       25.70       24.28      8.72 o 
 -10   5  10        5.07       -1.88      5.85 o 
  -9   5  10       28.65       32.59      7.15 o 
  -8   5  10       22.20       24.40      3.23 o 
  -7   5  10        6.51        6.08      3.15 o 
  -6   5  10      146.16      152.85     13.07 o 
  -5   5  10       49.97       63.52      4.93 o 
  -4   5  10      348.70      316.01      6.85 o 
  -3   5  10      100.83      110.09      4.37 o 
  -2   5  10       84.87       76.96      3.78 o 
  -1   5  10      142.75      130.41      4.75 o 
   0   5  10        2.72        4.18      2.20 o 
   1   5  10      142.82      150.10      5.78 o 
   2   5  10       84.85       83.19      8.05 o 
   3   5  10      100.79      115.01     18.16 o 
   4   5  10      347.65      302.31     12.72 o 
   5   5  10       50.20       61.03      6.37 o 
   6   5  10      146.11      149.62      7.30 o 
   7   5  10        6.49        5.32      3.39 o 
   8   5  10       22.16       19.75      4.12 o 
   9   5  10       28.63       38.95      8.99 o 
  10   5  10        5.07       20.06      7.90 o 
  11   5  10       25.68       28.37     10.24 o 
  12   5  10       27.16       27.00     10.83 o 
 -11   6  10       29.40       50.71     10.07 o 
 -10   6  10        3.42        6.06      6.31 o 
  -9   6  10       54.14       45.27      6.04 o 
  -8   6  10       26.67       24.38      3.46 o 
  -7   6  10      103.11       88.37      4.93 o 
  -6   6  10       25.35       29.59      7.04 o 
  -5   6  10      135.32      125.33      5.98 o 
  -4   6  10       20.97       14.76      2.57 o 
  -3   6  10      442.24      426.05      8.61 o 
  -2   6  10       14.69       22.03      2.76 o 
  -1   6  10       84.87       85.98      4.25 o 
   0   6  10       24.28       21.34      2.35 o 
   1   6  10       84.77       82.22      4.83 o 
   2   6  10       14.63       17.41      3.19 o 
   3   6  10      441.12      421.04     12.44 o 
   4   6  10       20.94        9.37      4.53 o 
   5   6  10      135.20      117.35      7.10 o 
   6   6  10       25.39       27.99      4.43 o 
   7   6  10      103.18       99.44      6.98 o 
   8   6  10       26.59       23.67      7.28 o 
   9   6  10       54.02       34.73      8.59 o 
  10   6  10        3.43       14.00      7.47 o 
  11   6  10       29.46       34.39     10.94 o 
 -11   7  10       17.93       18.35      8.21 o 
 -10   7  10       25.33       42.56      8.74 o 
  -9   7  10        2.00        1.91      4.71 o 
  -8   7  10       18.38       19.90      3.40 o 
  -7   7  10       17.15       22.05      3.24 o 
  -6   7  10      158.69      152.39      6.65 o 
  -5   7  10       39.03       31.14      4.07 o 
  -4   7  10       74.79       74.74      5.11 o 
  -3   7  10       87.47       99.45      4.52 o 
  -2   7  10       47.00       51.76      3.67 o 
  -1   7  10       16.36       28.94      3.21 o 
   0   7  10       36.09       43.76      3.63 o 
   1   7  10       16.37       26.87      3.66 o 
   2   7  10       47.02       53.38      5.63 o 
   3   7  10       87.46       98.61      5.40 o 
   4   7  10       74.78       71.80      4.95 o 
   5   7  10       39.03       38.06      4.96 o 
   6   7  10      158.86      161.85      8.19 o 
   7   7  10       17.21       19.62      4.33 o 
   8   7  10       18.41       14.53      4.21 o 
   9   7  10        2.02        6.21      7.35 o 
  11   7  10       17.93        9.12      9.14 o 
 -11   8  10       20.04       17.50      8.17 o 
 -10   8  10       12.65       22.74      8.06 o 
  -9   8  10       26.78       33.86      4.01 o 
  -8   8  10       25.71       22.01      3.53 o 
  -7   8  10        8.37       11.07      4.76 o 
  -6   8  10       12.45       11.89      2.71 o 
  -5   8  10       93.25       87.78      5.65 o 
  -4   8  10      224.10      234.61      8.17 o 
  -3   8  10       46.93       53.66      3.83 o 
  -2   8  10       88.61       87.95      4.58 o 
  -1   8  10        9.13       10.09      4.20 o 
   0   8  10       48.17       41.01      6.02 o 
   1   8  10        9.09        7.04      2.94 o 
   2   8  10       88.86       96.89      5.51 o 
   3   8  10       46.62       48.33      4.53 o 
   4   8  10      224.34      221.51      8.18 o 
   5   8  10       93.08       89.70      5.83 o 
   6   8  10       12.54        9.12      7.29 o 
   7   8  10        8.38        8.36      4.08 o 
   8   8  10       25.71       24.99      7.50 o 
   9   8  10       26.77       41.21      9.37 o 
  11   8  10       20.09       16.62      8.90 o 
  -9   9  10        3.92       12.56      5.70 o 
  -8   9  10        0.73        4.55      3.57 o 
  -7   9  10       23.46       25.67      4.58 o 
  -6   9  10       30.88       32.28      4.42 o 
  -5   9  10        4.09        9.05      4.65 o 
  -4   9  10       14.22       18.29      3.84 o 
  -3   9  10      199.64      195.31      7.13 o 
  -2   9  10       43.54       35.16      3.60 o 
  -1   9  10       26.80       20.05      3.16 o 
   0   9  10       23.56       41.41      3.88 o 
   1   9  10       26.74       14.69      3.55 o 
   2   9  10       43.58       38.45      4.47 o 
   3   9  10      199.72      203.49      7.86 o 
   4   9  10       14.19       16.29      3.90 o 
   5   9  10        4.04        7.74      3.50 o 
   6   9  10       30.89       35.90      4.74 o 
   7   9  10       23.53       21.49      4.08 o 
   8   9  10        0.73       -0.83      3.46 o 
   9   9  10        3.94        3.87      5.38 o 
  10   9  10        0.55        4.88      8.82 o 
  -9  10  10        3.24       -0.21      5.47 o 
  -8  10  10       29.98       21.51      4.88 o 
  -7  10  10       25.59       25.78      5.00 o 
  -6  10  10       65.22       68.49      5.68 o 
  -5  10  10       88.33       89.64      9.84 o 
  -4  10  10       77.12       84.25      5.95 o 
  -3  10  10        1.87        4.79      4.22 o 
  -2  10  10       12.35       14.54      3.31 o 
  -1  10  10        0.83        3.19      2.82 o 
   0  10  10       36.90       33.23      3.93 o 
   1  10  10        0.84       -2.73      3.29 o 
   2  10  10       12.40       14.84      3.69 o 
   3  10  10        1.87       -0.51      3.25 o 
   4  10  10       77.04       67.21      5.59 o 
   5  10  10       88.22       78.55      5.91 o 
   6  10  10       65.18       64.20      5.67 o 
   7  10  10       25.61       21.95      4.51 o 
   8  10  10       30.04       28.17      6.87 o 
   9  10  10        3.27       -1.92      5.02 o 
  10  10  10       10.44       15.73      9.56 o 
  -9  11  10       24.55       21.81      7.47 o 
  -8  11  10       12.55       13.24      4.65 o 
  -7  11  10        8.97        6.16      4.35 o 
  -6  11  10       66.99       73.92      6.05 o 
  -5  11  10       57.96       50.57      8.69 o 
  -4  11  10        4.90        4.76      3.66 o 
  -3  11  10        1.97        2.33      2.94 o 
  -2  11  10      120.03      138.96      6.78 o 
  -1  11  10       38.76       31.99      5.66 o 
   0  11  10        4.22        7.50      3.36 o 
   1  11  10       38.78       37.31      4.72 o 
   2  11  10      120.23      135.31      7.23 o 
   3  11  10        1.95        6.88      4.29 o 
   4  11  10        4.88        0.72      3.39 o 
   5  11  10       57.94       50.47      5.43 o 
   6  11  10       66.91       60.38     11.84 o 
   7  11  10        9.01       10.98      4.20 o 
   8  11  10       12.54       13.92      6.20 o 
   9  11  10       24.59       32.22      7.09 o 
  -8  12  10        6.94       18.81      7.26 o 
  -7  12  10        7.55        8.75      7.68 o 
  -6  12  10       17.64       21.40      4.68 o 
  -5  12  10        9.92       16.48      4.43 o 
  -4  12  10        1.11        3.84      4.70 o 
  -3  12  10       16.58       24.93      3.82 o 
  -2  12  10       33.02       29.80      4.09 o 
  -1  12  10       59.49       52.11      5.45 o 
   0  12  10       10.14        5.02      3.34 o 
   1  12  10       59.42       58.78      5.70 o 
   2  12  10       32.93       36.02      5.03 o 
   3  12  10       16.59       23.30      7.17 o 
   4  12  10        1.14        1.29      3.59 o 
   5  12  10        9.95       10.04      5.21 o 
   6  12  10       17.60       24.41      5.07 o 
   7  12  10        7.53        5.44      5.63 o 
   8  12  10        6.91       14.54      6.32 o 
  -7  13  10        0.39        0.04      4.42 o 
  -6  13  10        4.78        1.79      4.07 o 
  -5  13  10        7.73       14.46      4.52 o 
  -4  13  10       18.34       19.18      4.69 o 
  -3  13  10       54.19       57.35      8.39 o 
  -2  13  10       13.14        5.71      3.31 o 
  -1  13  10        6.04       11.26      3.78 o 
   0  13  10        0.18        1.07      3.29 o 
   1  13  10        6.09       10.52      4.21 o 
   2  13  10       13.16        8.27      6.90 o 
   3  13  10       54.11       61.61      6.87 o 
   4  13  10       18.34       21.28      4.93 o 
   5  13  10        7.73        4.03      4.10 o 
   6  13  10        4.77        1.81      4.16 o 
   7  13  10        0.39       -5.08      5.08 o 
  -6  14  10        0.14       -3.77      3.77 o 
  -5  14  10        0.26       -2.41      4.04 o 
  -4  14  10        1.22       -0.38      4.06 o 
  -3  14  10        2.43        5.80      4.33 o 
  -2  14  10       12.29       12.49      3.87 o 
  -1  14  10        8.64       15.81      5.88 o 
   0  14  10        0.21        2.24      3.42 o 
   1  14  10        8.64       12.87      4.30 o 
   2  14  10       12.32       14.65      4.81 o 
   3  14  10        2.43        4.52      4.09 o 
   4  14  10        1.23       -0.92      5.75 o 
   5  14  10        0.27        1.91      4.43 o 
   6  14  10        0.15        6.41      5.95 o 
  -4  15  10       10.09       11.45      4.87 o 
  -3  15  10       15.55       19.33      5.23 o 
  -2  15  10        2.95        4.50      3.58 o 
  -1  15  10        2.61       -0.73      3.49 o 
   0  15  10       12.29       15.39      4.99 o 
   1  15  10        2.63       -4.37      4.37 o 
   2  15  10        2.96        2.67      4.33 o 
   3  15  10       15.57       19.29      5.23 o 
   4  15  10       10.11       15.65      5.26 o 
  -2  16  10        8.98       12.06      7.54 o 
  -1  16  10       28.41       33.25      5.19 o 
   0  16  10        0.58       -1.50      3.89 o 
   1  16  10       28.36       28.88      5.32 o 
   2  16  10        8.98        4.73      4.98 o 
   1   0  11      124.15      110.89      4.38 o 
   2   0  11       76.07      102.50      7.74 o 
   3   0  11      330.00      327.69      6.52 o 
   4   0  11      617.75      587.76     19.06 o 
   5   0  11      185.44      156.42      6.94 o 
   6   0  11      259.34      225.18      8.06 o 
   7   0  11       20.13       28.86      3.54 o 
   8   0  11        1.21        2.39      2.42 o 
   9   0  11       40.49       31.06      7.98 o 
  10   0  11       26.63       27.65      5.89 o 
  11   0  11       20.00       17.10      7.90 o 
  12   0  11        2.34       -7.30      7.30 o 
 -12   1  11        2.09        1.75      8.21 o 
 -11   1  11        2.26       -4.73      6.76 o 
 -10   1  11        1.22        2.97      4.31 o 
  -9   1  11       10.46        0.95      6.14 o 
  -8   1  11       14.58       13.43      2.73 o 
  -7   1  11       42.65       36.11      3.86 o 
  -6   1  11      403.66      367.57     10.33 o 
  -5   1  11        1.27        0.87      2.72 o 
  -4   1  11       65.17       56.64      4.67 o 
  -3   1  11      681.76      739.91     10.87 o 
  -2   1  11      137.32      130.46      4.63 o 
  -1   1  11      242.12      247.16      6.22 o 
   0   1  11     2019.27     1917.29     24.06 o 
   1   1  11      242.44      248.16      7.28 o 
   2   1  11      137.02      133.08      5.48 o 
   3   1  11      681.02      727.66     16.19 o 
   4   1  11       65.45       52.15      6.57 o 
   5   1  11        1.27        1.43      2.91 o 
   6   1  11      403.18      373.10     10.43 o 
   7   1  11       42.72       38.27      3.95 o 
   8   1  11       14.68       16.47      3.04 o 
   9   1  11       10.42       15.41      7.39 o 
  10   1  11        1.21       -2.28      5.81 o 
  11   1  11        2.25        5.49      7.54 o 
  12   1  11        2.10       -0.27      8.25 o 
 -12   2  11        8.90        7.30      9.04 o 
 -11   2  11       14.38       13.98      8.53 o 
 -10   2  11       18.01       13.05      5.17 o 
  -9   2  11        5.74        4.48      5.74 o 
  -8   2  11       15.43       14.17      4.03 o 
  -7   2  11       62.30       57.03      4.35 o 
  -6   2  11       58.63       56.91      4.60 o 
  -5   2  11      234.08      218.85     15.64 o 
  -4   2  11      383.98      406.56      8.79 o 
  -3   2  11       55.87       65.99      2.92 o 
  -2   2  11       32.40       37.12      2.70 o 
  -1   2  11      624.24      591.22     10.13 o 
   0   2  11      225.54      251.43     11.21 o 
   1   2  11      624.02      584.56     11.95 o 
   2   2  11       32.49       32.26      3.48 o 
   3   2  11       55.35       64.71      5.08 o 
   4   2  11      384.39      401.93     11.21 o 
   5   2  11      234.02      225.23      8.35 o 
   6   2  11       58.53       50.55      5.60 o 
   7   2  11       62.11       59.27      7.10 o 
   8   2  11       15.34       11.54      3.26 o 
   9   2  11        5.68       10.15      6.82 o 
  10   2  11       18.03       20.14      8.00 o 
  11   2  11       14.41       38.61     10.28 o 
  12   2  11        8.86       -0.23      7.81 o 
 -12   3  11        6.52        4.07      7.54 o 
 -11   3  11        0.49        1.48      6.63 o 
 -10   3  11        0.43        2.32      6.12 o 
  -9   3  11       22.36       20.25      5.03 o 
  -8   3  11        5.12        0.90      3.99 o 
  -7   3  11       61.90       53.81      5.11 o 
  -6   3  11       26.58       23.10      5.06 o 
  -5   3  11       61.60       47.32      6.71 o 
  -4   3  11       68.68       71.71      3.70 o 
  -3   3  11       49.98       47.04      2.48 o 
  -2   3  11        2.06        7.95      1.74 o 
  -1   3  11       83.30       86.83      3.93 o 
   0   3  11      241.10      245.44      9.77 o 
   1   3  11       83.43       88.60      6.70 o 
   2   3  11        2.11        6.18      3.18 o 
   3   3  11       49.80       46.87      4.75 o 
   4   3  11       68.61       65.01      5.16 o 
   5   3  11       61.81       48.92      4.81 o 
   6   3  11       26.52       25.44      4.01 o 
   7   3  11       62.07       63.23      5.10 o 
   8   3  11        5.08        4.30      2.96 o 
   9   3  11       22.23       23.47      3.82 o 
  10   3  11        0.42       -5.72      6.50 o 
  11   3  11        0.48       -4.83      5.91 o 
  12   3  11        6.53       -0.46      8.06 o 
 -11   4  11        1.20       -6.46      6.46 o 
 -10   4  11        3.27       -1.12      6.06 o 
  -9   4  11       53.67       57.18     12.56 o 
  -8   4  11       10.79        2.78      2.80 o 
  -7   4  11      135.78      121.46      6.36 o 
  -6   4  11      123.04      113.64      7.38 o 
  -5   4  11       95.55       78.03      9.74 o 
  -4   4  11       66.12       58.79      8.52 o 
  -3   4  11      322.41      336.94     11.92 o 
  -2   4  11      251.45      267.37      6.57 o 
  -1   4  11      296.19      315.74      7.35 o 
   0   4  11        1.52        3.10      2.17 o 
   1   4  11      296.27      300.85      8.60 o 
   2   4  11      251.90      266.96      9.45 o 
   3   4  11      322.65      321.20     18.92 o 
   4   4  11       66.19       63.25      7.70 o 
   5   4  11       95.58       77.30      5.54 o 
   6   4  11      123.17      113.78      6.83 o 
   7   4  11      135.62      119.90      6.89 o 
   8   4  11       10.76        2.16      3.22 o 
   9   4  11       53.49       56.87      4.92 o 
  10   4  11        3.27        5.34      7.16 o 
  11   4  11        1.21       13.51      8.09 o 
 -11   5  11        2.11        1.35      6.82 o 
 -10   5  11        6.65       14.65      7.62 o 
  -9   5  11        3.97        4.56      4.23 o 
  -8   5  11       13.27       12.26      2.98 o 
  -7   5  11      101.16      103.27      6.23 o 
  -6   5  11       63.62       61.26      8.27 o 
  -5   5  11      135.33      108.58      6.46 o 
  -4   5  11        5.19        2.38      2.80 o 
  -3   5  11      166.10      159.29      5.28 o 
  -2   5  11       37.02       28.61      3.63 o 
  -1   5  11      319.06      286.18      7.18 o 
   0   5  11        0.12        1.66      2.31 o 
   1   5  11      319.73      303.32      8.75 o 
   2   5  11       36.91       31.99      4.45 o 
   3   5  11      166.20      148.52     10.78 o 
   4   5  11        5.14        7.11      3.65 o 
   5   5  11      135.55      122.64      7.02 o 
   6   5  11       63.67       61.78      8.05 o 
   7   5  11      101.48      103.17      6.64 o 
   8   5  11       13.30       13.18      3.71 o 
   9   5  11        3.94       -1.30      4.69 o 
  10   5  11        6.61        9.88      7.90 o 
  11   5  11        2.12        2.66      8.06 o 
 -11   6  11        4.47       -5.13      6.21 o 
 -10   6  11       11.07        9.27      6.97 o 
  -9   6  11       72.61       74.02     10.96 o 
  -8   6  11        2.11        0.95      2.68 o 
  -7   6  11       83.26       90.80      6.07 o 
  -6   6  11       40.28       36.87      4.67 o 
  -5   6  11       91.08       88.37      5.52 o 
  -4   6  11      111.43       91.99      5.52 o 
  -3   6  11       30.82       25.98      3.51 o 
  -2   6  11       80.51       78.89      7.87 o 
  -1   6  11       78.48       92.95      7.60 o 
   0   6  11      634.29      546.59     10.60 o 
   1   6  11       78.69       86.74      4.65 o 
   2   6  11       80.46       81.92      5.00 o 
   3   6  11       31.09       33.65      4.77 o 
   4   6  11      111.47      103.99      6.67 o 
   5   6  11       91.15       93.46     10.98 o 
   6   6  11       40.36       29.93      4.52 o 
   7   6  11       83.37       84.18      6.28 o 
   8   6  11        2.13        2.71      3.64 o 
   9   6  11       72.42       69.79      6.20 o 
  10   6  11       11.03       38.06      9.65 o 
  11   6  11        4.42       10.56      9.44 o 
 -10   7  11       37.81       39.16      8.95 o 
  -9   7  11       11.83       16.40      4.95 o 
  -8   7  11       37.62       38.02      4.05 o 
  -7   7  11       88.72       89.52      6.17 o 
  -6   7  11       97.85       92.21      6.35 o 
  -5   7  11      161.12      144.59     13.19 o 
  -4   7  11       70.94       65.35      5.01 o 
  -3   7  11       19.30       11.97      2.76 o 
  -2   7  11      186.25      163.05      5.76 o 
  -1   7  11      433.42      415.32     10.82 o 
   0   7  11       10.68       18.75      3.10 o 
   1   7  11      433.64      415.65     10.50 o 
   2   7  11      186.38      155.43      7.66 o 
   3   7  11       19.26       11.03      3.40 o 
   4   7  11       70.85       68.81      5.13 o 
   5   7  11      161.29      132.04      7.86 o 
   6   7  11       97.92       98.72      6.90 o 
   7   7  11       88.75      104.05      7.17 o 
   8   7  11       37.56       31.55      5.03 o 
   9   7  11       11.88       20.31      8.63 o 
  10   7  11       37.78       49.78     10.73 o 
 -10   8  11        6.18        6.63      6.82 o 
  -9   8  11       25.69       27.15      4.07 o 
  -8   8  11        1.99        6.22      3.17 o 
  -7   8  11       42.54       31.84      4.00 o 
  -6   8  11       31.66       24.13      3.90 o 
  -5   8  11       75.00       72.03      5.99 o 
  -4   8  11      142.70      142.97      6.83 o 
  -3   8  11       62.82       51.31      3.97 o 
  -2   8  11        8.95        0.91      2.60 o 
  -1   8  11      115.85      120.93      5.35 o 
   0   8  11      184.50      180.93      6.55 o 
   1   8  11      115.81      120.30      6.15 o 
   2   8  11        8.98        3.88      3.13 o 
   3   8  11       63.05       45.86      6.12 o 
   4   8  11      142.79      134.79      6.71 o 
   5   8  11       74.88       79.32      7.40 o 
   6   8  11       31.48       29.43      4.64 o 
   7   8  11       42.62       36.21      4.81 o 
   8   8  11        2.00        1.62      3.30 o 
   9   8  11       25.72       17.23      8.06 o 
  -9   9  11       39.03       41.72      7.07 o 
  -8   9  11       32.69       46.02      5.64 o 
  -7   9  11       46.31       56.50     10.01 o 
  -6   9  11       27.34       32.92      4.64 o 
  -5   9  11       48.10       45.33      4.90 o 
  -4   9  11        0.45        0.37      3.21 o 
  -3   9  11       41.22       42.85      3.97 o 
  -2   9  11       98.44       94.18      5.13 o 
  -1   9  11       70.85       56.96      4.37 o 
   0   9  11      151.27      117.06      5.65 o 
   1   9  11       70.71       68.42      5.30 o 
   2   9  11       98.41       95.05      5.89 o 
   3   9  11       41.27       43.30      4.75 o 
   4   9  11        0.44       -0.10      3.24 o 
   5   9  11       48.09       42.17      6.84 o 
   6   9  11       27.31       28.58      4.51 o 
   7   9  11       46.05       51.39      5.38 o 
   8   9  11       32.67       36.24      5.15 o 
   9   9  11       39.06       36.62      7.19 o 
  10   9  11        8.83        7.87      9.63 o 
  -9  10  11        0.33        2.20      5.70 o 
  -8  10  11       30.45       43.88      8.90 o 
  -7  10  11       19.26       10.30      8.42 o 
  -6  10  11       68.61       76.87      6.08 o 
  -5  10  11       15.56       20.69      4.32 o 
  -4  10  11       59.17       70.14      5.76 o 
  -3  10  11      133.33      131.29      5.96 o 
  -2  10  11       31.48       37.30      4.93 o 
  -1  10  11      116.07      116.48      5.77 o 
   0  10  11       10.69       12.47      4.62 o 
   1  10  11      116.15      112.91      6.40 o 
   2  10  11       31.46       27.96      6.04 o 
   3  10  11      133.23      126.98      7.10 o 
   4  10  11       59.21       64.30      5.68 o 
   5  10  11       15.59       20.43      5.69 o 
   6  10  11       68.41       74.59      6.12 o 
   7  10  11       19.29       11.20      3.99 o 
   8  10  11       30.45       41.54      5.52 o 
   9  10  11        0.33        3.88      5.49 o 
  -8  11  11       18.02       19.80      7.27 o 
  -7  11  11       10.87       22.20      5.29 o 
  -6  11  11        7.08        5.88      4.26 o 
  -5  11  11       34.27       35.90      5.13 o 
  -4  11  11       14.17       19.99      4.49 o 
  -3  11  11        0.83        3.71      3.60 o 
  -2  11  11       21.30       17.22      4.05 o 
  -1  11  11       11.55       11.89      3.41 o 
   0  11  11       15.89        7.59      3.35 o 
   1  11  11       11.60       10.78      3.67 o 
   2  11  11       21.36       19.93      4.19 o 
   3  11  11        0.82        2.66      3.46 o 
   4  11  11       14.26       27.82      4.61 o 
   5  11  11       34.43       30.41      5.04 o 
   6  11  11        7.07       12.56      4.61 o 
   7  11  11       10.84       18.82      8.27 o 
   8  11  11       18.03       30.86      7.25 o 
  -7  12  11        2.92       11.51      4.86 o 
  -6  12  11       23.40       20.10      4.70 o 
  -5  12  11        8.35        7.18      3.98 o 
  -4  12  11       22.42       24.90      4.86 o 
  -3  12  11       21.20       13.26      4.26 o 
  -2  12  11        2.07        2.97      3.13 o 
  -1  12  11       12.91       13.87      3.83 o 
   0  12  11        4.86        3.11      3.33 o 
   1  12  11       12.96       13.34      4.16 o 
   2  12  11        2.07        5.05      4.20 o 
   3  12  11       21.24       18.06      4.54 o 
   4  12  11       22.41       16.06      5.14 o 
   5  12  11        8.32        7.86      4.14 o 
   6  12  11       23.41       16.56      4.76 o 
   7  12  11        2.94        0.45      4.32 o 
  -6  13  11        0.21       -2.12      4.12 o 
  -5  13  11       32.89       35.44      5.62 o 
  -4  13  11       17.36       15.98      4.68 o 
  -3  13  11        3.54        1.91      6.81 o 
  -2  13  11       16.40       11.28      3.72 o 
  -1  13  11       20.48       26.80      4.41 o 
   0  13  11        8.52       10.21      3.86 o 
   1  13  11       20.49       18.75      4.32 o 
   2  13  11       16.44       14.79      4.41 o 
   3  13  11        3.59       -1.46      3.69 o 
   4  13  11       17.46       17.96      4.87 o 
   5  13  11       32.95       34.17      5.71 o 
   6  13  11        0.22       -4.55      4.55 o 
  -5  14  11        0.94       -2.28      3.68 o 
  -4  14  11       31.68       26.15      5.52 o 
  -3  14  11        7.09        1.17      4.17 o 
  -2  14  11        0.92        5.66      5.27 o 
  -1  14  11        2.06        2.60      3.58 o 
   0  14  11        2.58       -1.29      3.62 o 
   1  14  11        2.08       -0.94      3.62 o 
   2  14  11        0.91        2.46      4.65 o 
   3  14  11        7.14        5.82      4.45 o 
   4  14  11       31.65       35.29      5.95 o 
   5  14  11        0.94        2.42      4.40 o 
  -3  15  11        3.32        1.55      4.26 o 
  -2  15  11       10.82       12.04      5.00 o 
  -1  15  11        6.00        2.79      3.73 o 
   0  15  11       27.65       25.65      4.67 o 
   1  15  11        6.00        2.47      4.46 o 
   2  15  11       10.82        9.78      4.77 o 
   3  15  11        3.29        0.09      4.78 o 
   0   0  12     1177.18      994.60     32.64 o 
   1   0  12      311.64      278.87      6.98 o 
   2   0  12       32.21       43.76      3.76 o 
   3   0  12        1.61       -0.41      2.38 o 
   4   0  12       10.70        6.08      3.17 o 
   5   0  12      148.69      137.79      6.87 o 
   6   0  12        0.64       -2.10      3.84 o 
   7   0  12       32.47       35.43      4.41 o 
   8   0  12      113.18      119.60      5.96 o 
   9   0  12       61.64       69.19     10.28 o 
  10   0  12       12.04        0.99      6.67 o 
  11   0  12       73.69       81.94     13.30 o 
 -11   1  12        0.45        5.34      7.54 o 
 -10   1  12        8.15        5.28      4.84 o 
  -9   1  12       84.11       95.71     11.57 o 
  -8   1  12       18.51       15.64      6.90 o 
  -7   1  12       79.33       74.42      5.05 o 
  -6   1  12      238.52      226.43      8.53 o 
  -5   1  12        2.50       -2.87      2.87 o 
  -4   1  12      176.95      176.54      6.23 o 
  -3   1  12       47.78       44.37      3.71 o 
  -2   1  12       93.75       84.64      4.16 o 
  -1   1  12      674.71      636.99     11.10 o 
   0   1  12        0.19       12.57      2.61 o 
   1   1  12      674.51      631.27     12.86 o 
   2   1  12       93.73       77.92      5.59 o 
   3   1  12       47.90       49.34      6.57 o 
   4   1  12      176.62      181.32     14.97 o 
   5   1  12        2.46       -3.94      4.56 o 
   6   1  12      238.43      240.64      9.63 o 
   7   1  12       79.33       68.85      5.16 o 
   8   1  12       18.41       20.94      3.62 o 
   9   1  12       84.12      125.93     12.75 o 
  10   1  12        8.15       -1.37      6.99 o 
  11   1  12        0.46        5.78      7.05 o 
 -11   2  12       12.16        8.59      8.34 o 
 -10   2  12        0.07        0.10     11.97 o 
  -9   2  12      112.57      149.98     13.24 o 
  -8   2  12       35.98       36.78      8.57 o 
  -7   2  12       68.51       66.25      8.90 o 
  -6   2  12        3.25       -2.97      2.97 o 
  -5   2  12      177.16      167.06      6.98 o 
  -4   2  12        9.98        7.22      2.50 o 
  -3   2  12        6.40        9.91      3.08 o 
  -2   2  12      126.48      122.19      4.00 o 
  -1   2  12      349.55      342.85      7.73 o 
   0   2  12      445.84      430.33     10.33 o 
   1   2  12      349.61      338.29      9.16 o 
   2   2  12      126.39      128.86      5.96 o 
   3   2  12        6.47        5.99      3.63 o 
   4   2  12        9.95       10.70      3.53 o 
   5   2  12      176.68      163.10      7.55 o 
   6   2  12        3.25       -0.46      4.99 o 
   7   2  12       68.50       58.24      5.00 o 
   8   2  12       35.98       28.36      4.00 o 
   9   2  12      112.38      143.80     13.73 o 
  10   2  12        0.06        2.58      6.78 o 
  11   2  12       12.16       14.99      9.10 o 
 -11   3  12       11.44        5.70      7.60 o 
 -10   3  12        3.47        3.79      4.79 o 
  -9   3  12       21.82       22.25      7.96 o 
  -8   3  12        4.25        5.59      6.14 o 
  -7   3  12        2.46        1.83      3.26 o 
  -6   3  12      444.48      384.98     24.24 o 
  -5   3  12      172.08      138.07      7.84 o 
  -4   3  12        0.72        2.90      3.12 o 
  -3   3  12      159.89      175.37      4.47 o 
  -2   3  12      259.57      275.54      6.83 o 
  -1   3  12       75.90       70.35      3.93 o 
   0   3  12      224.63      189.85      9.56 o 
   1   3  12       75.85       66.86      4.76 o 
   2   3  12      258.96      272.95      8.41 o 
   3   3  12      159.53      172.70     12.77 o 
   4   3  12        0.68       -1.76      3.15 o 
   5   3  12      171.88      153.42     10.79 o 
   6   3  12      444.32      390.81     11.72 o 
   7   3  12        2.47        6.09      3.48 o 
   8   3  12        4.27        4.82      3.31 o 
   9   3  12       21.83       11.63      8.04 o 
  10   3  12        3.48        5.64      7.09 o 
  11   3  12       11.40       20.12      9.29 o 
 -11   4  12        0.93        1.79      6.95 o 
 -10   4  12       15.53        1.31      6.69 o 
  -9   4  12       38.93       45.50      6.55 o 
  -8   4  12        7.20        2.40      3.16 o 
  -7   4  12       92.02       93.59      6.11 o 
  -6   4  12      177.16      175.95      7.85 o 
  -5   4  12      175.50      158.94     17.45 o 
  -4   4  12      545.12      522.36     13.94 o 
  -3   4  12       86.81       92.65      4.66 o 
  -2   4  12      140.47      134.43      6.46 o 
  -1   4  12      136.54      139.43      5.32 o 
   0   4  12       58.44       78.47      5.10 o 
   1   4  12      136.46      138.48     11.47 o 
   2   4  12      140.53      147.07      6.63 o 
   3   4  12       86.81       85.91      6.20 o 
   4   4  12      544.69      530.49     16.53 o 
   5   4  12      175.31      176.82      7.98 o 
   6   4  12      176.79      176.20      8.19 o 
   7   4  12       92.05       98.63      6.39 o 
   8   4  12        7.24       14.31      3.80 o 
   9   4  12       38.94       51.44      5.28 o 
  10   4  12       15.45       16.19      8.44 o 
  11   4  12        0.92       -6.76      7.30 o 
 -11   5  12       38.23       43.28     10.26 o 
 -10   5  12        4.86       -4.56      6.21 o 
  -9   5  12       19.17       17.83      4.95 o 
  -8   5  12       39.39       51.96     15.37 o 
  -7   5  12        0.40       -3.07      3.07 o 
  -6   5  12      100.92       88.70      6.20 o 
  -5   5  12      128.70      122.31      7.01 o 
  -4   5  12       28.57       38.34      4.23 o 
  -3   5  12      167.57      143.91      6.68 o 
  -2   5  12       29.41       35.39      4.36 o 
  -1   5  12      641.37      601.13     11.22 o 
   0   5  12       36.51       21.74      5.33 o 
   1   5  12      642.45      609.03     11.45 o 
   2   5  12       29.44       34.62      5.47 o 
   3   5  12      167.68      144.01      7.84 o 
   4   5  12       28.65       27.46      4.57 o 
   5   5  12      128.84      143.62      7.60 o 
   6   5  12      101.07       84.93      6.14 o 
   7   5  12        0.40        3.92      4.28 o 
   8   5  12       39.24       46.99      8.13 o 
   9   5  12       19.13       16.40      4.85 o 
  10   5  12        4.87        8.97      7.43 o 
  11   5  12       38.22       42.14     11.30 o 
 -10   6  12       36.15       31.92      8.89 o 
  -9   6  12        3.22       -2.47      4.18 o 
  -8   6  12       16.76       25.95      3.66 o 
  -7   6  12        7.85        8.26      4.30 o 
  -6   6  12       15.98       19.16      4.56 o 
  -5   6  12       68.81       72.22      5.33 o 
  -4   6  12       31.65       36.73      6.40 o 
  -3   6  12      390.33      407.46     11.02 o 
  -2   6  12       44.55       38.70      3.53 o 
  -1   6  12       64.49       70.08      4.32 o 
   0   6  12        0.35       -2.14      2.49 o 
   1   6  12       64.34       71.62      4.47 o 
   2   6  12       44.53       36.16      4.16 o 
   3   6  12      390.33      390.27     22.39 o 
   4   6  12       31.66       29.42      5.37 o 
   5   6  12       69.06       73.23      6.18 o 
   6   6  12       15.99       13.54      4.03 o 
   7   6  12        7.78        8.27      3.81 o 
   8   6  12       16.76       20.73     10.11 o 
   9   6  12        3.23        0.33      3.83 o 
  10   6  12       36.21       45.18     10.87 o 
 -10   7  12        6.31       12.65      7.35 o 
  -9   7  12       21.49       26.27      6.11 o 
  -8   7  12       30.14       30.91      4.05 o 
  -7   7  12        4.45        8.00      3.07 o 
  -6   7  12       12.58       15.60      4.01 o 
  -5   7  12       48.36       48.04      4.81 o 
  -4   7  12       15.68       11.99      3.68 o 
  -3   7  12      195.90      192.02      7.80 o 
  -2   7  12        9.61       13.09      2.93 o 
  -1   7  12      163.31      160.19      6.03 o 
   0   7  12        7.06        3.36      2.76 o 
   1   7  12      163.28      181.22      6.59 o 
   2   7  12        9.61        7.53      3.31 o 
   3   7  12      196.16      204.52      7.91 o 
   4   7  12       15.62       18.11      3.75 o 
   5   7  12       48.58       52.03      8.56 o 
   6   7  12       12.59       12.22      4.12 o 
   7   7  12        4.48       11.22      6.07 o 
   8   7  12       30.06       33.47      5.29 o 
   9   7  12       21.43       36.01      8.74 o 
  10   7  12        6.38        9.29      8.47 o 
  -9   8  12        9.34        8.78      4.41 o 
  -8   8  12       17.62       23.40      4.10 o 
  -7   8  12       36.32       44.62      4.35 o 
  -6   8  12       23.21       21.00      5.32 o 
  -5   8  12       41.62       43.09      6.50 o 
  -4   8  12       36.76       33.95      4.50 o 
  -3   8  12       15.18       11.51      3.69 o 
  -2   8  12       62.95       61.02      4.35 o 
  -1   8  12        0.49       -0.20      2.75 o 
   0   8  12      197.55      184.34      8.42 o 
   1   8  12        0.49        0.59      2.83 o 
   2   8  12       62.92       55.40      5.83 o 
   3   8  12       15.19       16.59      3.83 o 
   4   8  12       36.74       31.33      4.41 o 
   5   8  12       41.65       34.85      4.53 o 
   6   8  12       23.23       24.55      4.86 o 
   7   8  12       36.36       42.98      5.14 o 
   8   8  12       17.57       20.93      9.33 o 
   9   8  12        9.28        7.14      4.66 o 
  -8   9  12        0.73       -1.66      4.01 o 
  -7   9  12        5.15        5.51      4.19 o 
  -6   9  12       23.95       20.21      4.45 o 
  -5   9  12        6.88       15.62      4.93 o 
  -4   9  12        1.46        2.06      3.38 o 
  -3   9  12       66.83       63.06      5.65 o 
  -2   9  12       20.46       20.20      3.60 o 
  -1   9  12      103.29       95.39      5.42 o 
   0   9  12       15.19       16.89      3.54 o 
   1   9  12      103.42       93.73      5.51 o 
   2   9  12       20.61       25.23      4.40 o 
   3   9  12       66.94       58.84      5.84 o 
   4   9  12        1.46       -1.89      3.26 o 
   5   9  12        6.88        4.85      3.52 o 
   6   9  12       23.96       23.58      4.45 o 
   7   9  12        5.14        3.83      3.70 o 
   8   9  12        0.74        4.18      3.72 o 
   9   9  12       30.03       21.58      6.81 o 
  -8  10  12       10.03        2.78      4.69 o 
  -7  10  12       33.48       29.88      5.62 o 
  -6  10  12        8.46        6.64      4.26 o 
  -5  10  12       38.90       35.99      6.64 o 
  -4  10  12       41.86       47.05      5.40 o 
  -3  10  12       19.92       22.94      4.38 o 
  -2  10  12       30.05       32.36      4.11 o 
  -1  10  12        6.07        1.90      4.79 o 
   0  10  12       81.32       81.32      8.47 o 
   1  10  12        6.11        3.98      3.37 o 
   2  10  12       30.12       37.53      6.13 o 
   3  10  12       19.97       26.45      5.05 o 
   4  10  12       41.93       49.18      5.30 o 
   5  10  12       38.80       40.96      5.24 o 
   6  10  12        8.53       12.63      4.36 o 
   7  10  12       33.56       32.60      5.86 o 
   8  10  12       10.04        8.56      4.44 o 
  -8  11  12       29.55       38.41      6.38 o 
  -7  11  12       62.97       74.62      9.41 o 
  -6  11  12       20.17       20.67      4.81 o 
  -5  11  12       10.51        5.62      4.04 o 
  -4  11  12       18.39       16.91      4.45 o 
  -3  11  12       17.14       14.32      4.43 o 
  -2  11  12       61.31       68.80      5.16 o 
  -1  11  12        5.44       10.32      3.53 o 
   0  11  12        0.12       -1.65      3.01 o 
   1  11  12        5.43        1.56      3.49 o 
   2  11  12       61.42       70.34      6.06 o 
   3  11  12       17.23       12.04      4.17 o 
   4  11  12       18.33       20.95      7.41 o 
   5  11  12       10.46        3.93      4.26 o 
   6  11  12       20.24       28.22      5.05 o 
   7  11  12       62.94       50.46      8.15 o 
   8  11  12       29.58       35.34      5.87 o 
  -7  12  12       43.15       52.52      7.02 o 
  -6  12  12        0.99       -3.62      3.62 o 
  -5  12  12       13.46        9.73      4.31 o 
  -4  12  12       10.96       10.40      5.79 o 
  -3  12  12       32.71       36.95      5.35 o 
  -2  12  12        9.74       -0.13      3.83 o 
  -1  12  12       36.46       49.55      6.11 o 
   0  12  12       18.22       16.04      5.34 o 
   1  12  12       36.54       29.92      4.71 o 
   2  12  12        9.72       -0.12      4.03 o 
   3  12  12       32.74       23.58      4.94 o 
   4  12  12       10.99        9.72      4.39 o 
   5  12  12       13.45       16.52      4.74 o 
   6  12  12        0.98        0.98      4.42 o 
   7  12  12       43.16       53.44      6.37 o 
  -6  13  12       26.04       27.33      5.45 o 
  -5  13  12       23.23       25.09      5.49 o 
  -4  13  12        9.38        9.43      5.25 o 
  -3  13  12        3.63        0.25      4.08 o 
  -2  13  12        1.72        5.00      4.12 o 
  -1  13  12        3.62        2.08      3.51 o 
   0  13  12       53.13       47.79      8.26 o 
   1  13  12        3.63       -0.14      4.34 o 
   2  13  12        1.73       -1.09      3.92 o 
   3  13  12        3.63        2.82      4.11 o 
   4  13  12        9.38       19.56      5.03 o 
   5  13  12       23.24       26.99      5.70 o 
   6  13  12       26.03       25.15      5.68 o 
  -4  14  12        5.14        7.29      4.77 o 
  -3  14  12        4.30        3.88      4.66 o 
  -2  14  12        2.30        6.65      4.63 o 
  -1  14  12        5.34        6.44      3.69 o 
   0  14  12       30.82       25.94      4.69 o 
   1  14  12        5.34        1.52      4.14 o 
   2  14  12        2.30        7.48      4.88 o 
   3  14  12        4.28        3.26      4.50 o 
   4  14  12        5.16        8.99      7.42 o 
  -1  15  12        1.65       -0.37      4.70 o 
   0  15  12        5.92        3.15      4.32 o 
   1  15  12        1.64        0.92      4.05 o 
   1   0  13      284.64      293.67      7.50 o 
   2   0  13        0.10        0.37      2.73 o 
   3   0  13       34.32       19.80      3.33 o 
   4   0  13        6.75        7.00      3.67 o 
   5   0  13        1.33        2.94      3.44 o 
   6   0  13      136.18      152.66      7.55 o 
   7   0  13      106.87      115.17      6.78 o 
   8   0  13       18.80       15.50      3.54 o 
   9   0  13        6.78        6.84      6.71 o 
  10   0  13       33.96       23.12      8.87 o 
  11   0  13       38.39       40.16     10.94 o 
 -11   1  13       18.89       26.56     10.37 o 
 -10   1  13       42.94       45.54     10.20 o 
  -9   1  13       19.03       23.05      8.17 o 
  -8   1  13        5.71        2.01      5.87 o 
  -7   1  13        6.85       16.65      3.76 o 
  -6   1  13       44.03       44.96      5.03 o 
  -5   1  13      110.80      104.06      5.38 o 
  -4   1  13       26.41       25.39      5.54 o 
  -3   1  13       58.33       57.97      4.25 o 
  -2   1  13      209.85      204.37      6.27 o 
  -1   1  13       78.79       88.82      4.41 o 
   0   1  13        1.60       -1.54      2.31 o 
   1   1  13       78.88       69.60     14.45 o 
   2   1  13      210.26      197.25      7.10 o 
   3   1  13       58.59       56.96      4.48 o 
   4   1  13       26.54       26.50      4.45 o 
   5   1  13      110.90      106.50      6.67 o 
   6   1  13       44.19       53.46      9.11 o 
   7   1  13        6.90        2.71      3.55 o 
   8   1  13        5.71        7.61      3.36 o 
   9   1  13       19.08       21.77      8.47 o 
  10   1  13       43.00       62.49     11.17 o 
  11   1  13       18.86       30.38     10.51 o 
 -11   2  13       52.28       64.96     12.39 o 
 -10   2  13       22.34       14.96      5.86 o 
  -9   2  13        7.59       11.04      7.37 o 
  -8   2  13        9.65       12.71      6.80 o 
  -7   2  13       20.81       22.03      4.11 o 
  -6   2  13       49.59       54.50      9.75 o 
  -5   2  13       76.39       58.30      4.12 o 
  -4   2  13      260.63      212.25      6.85 o 
  -3   2  13      192.40      187.75      7.71 o 
  -2   2  13      101.94      100.76      3.97 o 
  -1   2  13      690.85      664.67     11.90 o 
   0   2  13       17.07       29.77      6.84 o 
   1   2  13      691.36      694.05     14.11 o 
   2   2  13      101.91      103.21      7.94 o 
   3   2  13      192.87      185.56      7.30 o 
   4   2  13      260.91      210.29     11.16 o 
   5   2  13       76.15       59.08      5.42 o 
   6   2  13       49.47       56.65      8.59 o 
   7   2  13       20.69       14.84     12.01 o 
   8   2  13        9.69       17.87      3.78 o 
   9   2  13        7.64       12.94      8.09 o 
  10   2  13       22.31       14.53      8.49 o 
  11   2  13       52.30       45.77     11.65 o 
 -11   3  13        3.92        9.80      8.32 o 
 -10   3  13       37.41       36.09      6.68 o 
  -9   3  13        3.15       -6.21      6.21 o 
  -8   3  13        2.58        8.00      6.50 o 
  -7   3  13        3.72        2.87      4.03 o 
  -6   3  13       17.42       13.55      4.16 o 
  -5   3  13       64.67       55.17     11.46 o 
  -4   3  13      162.08      157.40      8.80 o 
  -3   3  13       33.02       28.53      2.96 o 
  -2   3  13      164.68      175.91      6.39 o 
  -1   3  13      296.78      302.02      7.70 o 
   0   3  13     1267.54     1120.70     19.78 o 
   1   3  13      296.77      309.68      9.36 o 
   2   3  13      164.65      170.26      7.03 o 
   3   3  13       33.14       28.80      4.08 o 
   4   3  13      161.98      139.01      7.63 o 
   5   3  13       64.99       58.66      5.40 o 
   6   3  13       17.52       25.12      4.23 o 
   7   3  13        3.76        2.41      3.48 o 
   8   3  13        2.59        1.15      3.38 o 
   9   3  13        3.12       -3.25      6.57 o 
  10   3  13       37.45       48.24     10.79 o 
 -10   4  13       21.36       39.42      9.46 o 
  -9   4  13        5.53        6.73      6.78 o 
  -8   4  13       50.62       49.93      9.80 o 
  -7   4  13       14.88       17.29      3.92 o 
  -6   4  13        0.26        2.59      6.31 o 
  -5   4  13       27.67       34.05      4.69 o 
  -4   4  13      104.56      106.00      5.98 o 
  -3   4  13       94.26      100.23      5.86 o 
  -2   4  13        3.90       -1.11      2.23 o 
  -1   4  13      782.35      743.05     12.80 o 
   0   4  13      113.86      115.95      5.19 o 
   1   4  13      782.47      707.07     15.01 o 
   2   4  13        3.88        2.60      3.07 o 
   3   4  13       94.17      103.74      6.77 o 
   4   4  13      104.70      104.64     11.76 o 
   5   4  13       27.57       21.89      4.50 o 
   6   4  13        0.27       -0.07      3.40 o 
   7   4  13       14.95       15.17      4.08 o 
   8   4  13       50.46       56.33      8.28 o 
   9   4  13        5.53       -1.55      4.94 o 
  10   4  13       21.36       32.68      9.65 o 
 -10   5  13        3.51        3.08      6.99 o 
  -9   5  13       23.97       15.93      5.47 o 
  -8   5  13       13.43       16.84      3.88 o 
  -7   5  13       13.92       19.17      4.00 o 
  -6   5  13       29.33       18.00      4.33 o 
  -5   5  13       15.12       17.43      4.25 o 
  -4   5  13       14.64        9.72      3.71 o 
  -3   5  13       76.91       59.33      6.39 o 
  -2   5  13       65.15       56.10      5.40 o 
  -1   5  13       50.70       43.70      3.80 o 
   0   5  13      195.79      192.96      6.55 o 
   1   5  13       50.73       50.35      5.35 o 
   2   5  13       65.37       54.04      4.95 o 
   3   5  13       76.67       59.02      5.89 o 
   4   5  13       14.74       10.14      4.14 o 
   5   5  13       15.23       18.68      4.33 o 
   6   5  13       29.37       22.53      4.65 o 
   7   5  13       13.92       17.93      4.49 o 
   8   5  13       13.44       12.23      4.33 o 
   9   5  13       23.96       36.38      4.97 o 
  10   5  13        3.52        3.04      7.71 o 
 -10   6  13       14.44        9.14      7.58 o 
  -9   6  13       29.95       28.24      6.07 o 
  -8   6  13       18.97       18.04      3.69 o 
  -7   6  13       37.79       40.88      5.20 o 
  -6   6  13       25.13       28.48      4.64 o 
  -5   6  13       33.79       42.19      4.62 o 
  -4   6  13      223.15      231.07      8.63 o 
  -3   6  13       73.04       65.70      5.42 o 
  -2   6  13        5.32        6.63      2.74 o 
  -1   6  13        3.07        0.98      2.49 o 
   0   6  13       12.66       19.81      3.30 o 
   1   6  13        3.06        2.84      2.74 o 
   2   6  13        5.38        7.27      3.09 o 
   3   6  13       72.95       69.82      6.32 o 
   4   6  13      223.08      222.10     17.85 o 
   5   6  13       33.76       33.57      5.23 o 
   6   6  13       25.03       16.35      5.44 o 
   7   6  13       37.72       35.68      5.34 o 
   8   6  13       18.92       20.52      4.89 o 
   9   6  13       29.90       36.59      7.80 o 
  10   6  13       14.50       26.77      9.31 o 
  -9   7  13       37.24       37.85      9.34 o 
  -8   7  13        7.36        6.15      3.88 o 
  -7   7  13       23.28       24.82      4.70 o 
  -6   7  13       36.89       43.52      6.71 o 
  -5   7  13        9.77        8.61      3.72 o 
  -4   7  13       10.14       12.81      3.82 o 
  -3   7  13        6.68        8.70      3.60 o 
  -2   7  13      142.36      145.28      5.91 o 
  -1   7  13       13.14       12.42      3.54 o 
   0   7  13       34.29       35.24      3.82 o 
   1   7  13       13.13        6.21      3.09 o 
   2   7  13      142.10      147.00      6.81 o 
   3   7  13        6.68        7.51      3.50 o 
   4   7  13       10.14       15.87      4.73 o 
   5   7  13        9.72        7.51      4.11 o 
   6   7  13       36.88       27.29      6.29 o 
   7   7  13       23.28       12.90      4.75 o 
   8   7  13        7.33        6.77      7.79 o 
   9   7  13       37.27       36.30      5.89 o 
  -9   8  13        7.51       13.24      8.00 o 
  -8   8  13        3.14        2.54      4.13 o 
  -7   8  13       14.80       15.17      3.81 o 
  -6   8  13        3.88       -1.94      5.77 o 
  -5   8  13       20.16       20.38      4.27 o 
  -4   8  13       38.32       28.90      4.68 o 
  -3   8  13       17.01       15.43      4.07 o 
  -2   8  13      166.55      181.77      6.76 o 
  -1   8  13       40.43       33.70      4.02 o 
   0   8  13       10.18       10.09      3.17 o 
   1   8  13       40.42       29.75      3.96 o 
   2   8  13      166.41      168.51     12.63 o 
   3   8  13       17.08       18.30      3.98 o 
   4   8  13       38.30       38.83      4.86 o 
   5   8  13       20.20       17.84      4.22 o 
   6   8  13        3.86       -0.90      4.77 o 
   7   8  13       14.70       17.05      4.29 o 
   8   8  13        3.16        5.04      3.77 o 
   9   8  13        7.50        2.76      4.19 o 
  -8   9  13       61.07       73.20      9.10 o 
  -7   9  13       11.94       15.60      6.97 o 
  -6   9  13       11.56        5.77      4.26 o 
  -5   9  13       44.35       43.01      6.26 o 
  -4   9  13       10.58       16.77      4.20 o 
  -3   9  13       64.34       70.30      7.79 o 
  -2   9  13       17.45       14.56      4.30 o 
  -1   9  13       84.05       80.43      6.52 o 
   0   9  13        7.51        5.60      3.55 o 
   1   9  13       84.09       79.41      5.41 o 
   2   9  13       17.46       12.30      3.98 o 
   3   9  13       64.47       72.82      5.87 o 
   4   9  13       10.54        9.53      4.20 o 
   5   9  13       44.20       42.64      5.34 o 
   6   9  13       11.55       10.73      4.14 o 
   7   9  13       11.92        6.34      5.39 o 
   8   9  13       61.12       59.54      6.04 o 
  -8  10  13       11.21       18.70      5.36 o 
  -7  10  13       26.65       32.31      5.91 o 
  -6  10  13        7.15        6.30      3.75 o 
  -5  10  13        1.25        3.66      3.64 o 
  -4  10  13       16.93       14.93      5.79 o 
  -3  10  13        4.89        6.55      3.83 o 
  -2  10  13        9.72       14.38      4.35 o 
  -1  10  13       99.79       99.91      5.88 o 
   0  10  13        1.40        1.62      3.09 o 
   1  10  13       99.90      108.79      6.21 o 
   2  10  13        9.71       12.06      4.16 o 
   3  10  13        4.89        6.13      3.77 o 
   4  10  13       16.87       19.05      4.55 o 
   5  10  13        1.25       -3.59      3.59 o 
   6  10  13        7.10        3.57      4.10 o 
   7  10  13       26.68       18.84      4.93 o 
   8  10  13       11.20       11.55      4.70 o 
  -7  11  13        7.19        9.62      5.24 o 
  -6  11  13        7.93        7.63      4.36 o 
  -5  11  13        7.87       13.96      4.65 o 
  -4  11  13       45.73       51.19      7.97 o 
  -3  11  13        8.04        6.29      4.01 o 
  -2  11  13       14.82       14.72      4.40 o 
  -1  11  13        2.33        0.16      3.17 o 
   0  11  13       16.94       37.02      6.17 o 
   1  11  13        2.33       -0.66      3.99 o 
   2  11  13       14.82       19.79      4.73 o 
   3  11  13        8.06        8.15      6.44 o 
   4  11  13       45.80       43.43      5.42 o 
   5  11  13        7.83        5.08      4.14 o 
   6  11  13        7.90        6.86      4.43 o 
   7  11  13        7.16       10.04      4.58 o 
  -6  12  13        3.98        1.70      4.84 o 
  -5  12  13        3.51        5.97      4.24 o 
  -4  12  13       10.43        6.91      4.66 o 
  -3  12  13        1.83       -3.17      3.80 o 
  -2  12  13        2.08        7.88      4.10 o 
  -1  12  13       19.12       20.95      3.92 o 
   0  12  13        0.11        3.31      3.49 o 
   1  12  13       19.05       12.71      4.26 o 
   2  12  13        2.08       -4.34      4.34 o 
   3  12  13        1.81        3.76      4.01 o 
   4  12  13       10.42        5.45      4.24 o 
   5  12  13        3.49        6.37      4.36 o 
   6  12  13        3.99        8.85      4.58 o 
  -5  13  13        4.04       -6.02      6.02 o 
  -4  13  13       11.29       20.71      5.35 o 
  -3  13  13        0.80       -0.78     10.62 o 
  -2  13  13        5.72        0.89      4.15 o 
  -1  13  13        2.54        2.94      4.26 o 
   0  13  13        1.23        0.83      3.97 o 
   1  13  13        2.53        1.37      3.82 o 
   2  13  13        5.71        7.85      4.26 o 
   3  13  13        0.80        3.12      4.25 o 
   4  13  13       11.32       15.87     10.96 o 
   5  13  13        4.05        8.17      4.76 o 
  -3  14  13        0.86       -0.87      7.66 o 
  -2  14  13       11.52       16.33      5.34 o 
  -1  14  13        3.34        0.80      4.27 o 
   0  14  13        0.46       -2.41      3.69 o 
   1  14  13        3.34       -3.98      3.98 o 
   2  14  13       11.50        3.17      4.27 o 
   3  14  13        0.85        8.32      5.98 o 
   0   0  14      202.64      216.07      9.47 o 
   1   0  14       24.79       31.05      3.47 o 
   2   0  14        0.24       -2.29      2.91 o 
   3   0  14       37.66       39.16      5.20 o 
   4   0  14       90.22       72.24      4.97 o 
   5   0  14       23.58       20.72      3.62 o 
   6   0  14       40.09       41.09      5.15 o 
   7   0  14        0.04       -5.01      5.55 o 
   8   0  14        0.47        2.64      6.71 o 
   9   0  14        0.52        3.08      6.90 o 
  10   0  14       36.92       68.91     11.70 o 
 -10   1  14        1.96        3.57      7.22 o 
  -9   1  14        8.67        0.95      7.22 o 
  -8   1  14       28.67       33.32      9.04 o 
  -7   1  14       62.08       74.23     11.72 o 
  -6   1  14       32.47       34.90      4.84 o 
  -5   1  14      198.97      205.21      8.41 o 
  -4   1  14       39.96       42.70      8.57 o 
  -3   1  14       47.81       50.17      5.09 o 
  -2   1  14       21.05       14.65      3.10 o 
  -1   1  14       65.11       58.78      4.18 o 
   0   1  14      302.65      289.67      7.73 o 
   1   1  14       65.17       61.95      4.87 o 
   2   1  14       21.04       17.79      3.75 o 
   3   1  14       47.89       47.75      4.38 o 
   4   1  14       39.94       41.59      4.34 o 
   5   1  14      198.59      223.38      9.41 o 
   6   1  14       32.28       32.71      4.71 o 
   7   1  14       62.16       63.09      5.60 o 
   8   1  14       28.62       40.14      6.51 o 
   9   1  14        8.68       16.59      8.53 o 
  10   1  14        1.96        1.88      7.54 o 
 -10   2  14        5.31        0.84      7.09 o 
  -9   2  14        3.55        7.83      7.77 o 
  -8   2  14       18.78       13.26      7.62 o 
  -7   2  14        8.69        5.17      3.64 o 
  -6   2  14       13.83       18.67      4.04 o 
  -5   2  14       21.43       17.79      4.20 o 
  -4   2  14        9.93        9.89      2.77 o 
  -3   2  14       66.91       61.93      4.28 o 
  -2   2  14      216.67      195.29      6.27 o 
  -1   2  14      152.23      157.58     11.47 o 
   0   2  14       26.91       34.91     12.46 o 
   1   2  14      152.44      162.98      7.10 o 
   2   2  14      216.43      207.07      7.74 o 
   3   2  14       66.95       80.59      5.81 o 
   4   2  14        9.98        6.51      3.30 o 
   5   2  14       21.52       17.28      4.18 o 
   6   2  14       13.83       15.36      8.18 o 
   7   2  14        8.69        3.81      3.61 o 
   8   2  14       18.82       19.78      5.64 o 
   9   2  14        3.55        1.67      6.95 o 
  10   2  14        5.32       22.65      9.56 o 
 -10   3  14        0.71        2.44      5.22 o 
  -9   3  14       12.19       13.74      7.94 o 
  -8   3  14       18.77       29.32      9.06 o 
  -7   3  14       48.46       42.30      5.14 o 
  -6   3  14        6.14        5.59      3.65 o 
  -5   3  14        6.83        9.44      5.21 o 
  -4   3  14       27.34       27.55      4.77 o 
  -3   3  14      258.31      268.48      8.97 o 
  -2   3  14       22.45       10.99      3.54 o 
  -1   3  14       86.83       84.64      5.84 o 
   0   3  14      432.32      436.79     11.87 o 
   1   3  14       86.67       84.11      5.57 o 
   2   3  14       22.56       18.79      3.84 o 
   3   3  14      258.03      254.14      8.77 o 
   4   3  14       27.30       30.52      4.85 o 
   5   3  14        6.83        1.87      3.63 o 
   6   3  14        6.13        7.05      3.74 o 
   7   3  14       48.46       41.75      5.28 o 
   8   3  14       18.75       20.55      6.41 o 
   9   3  14       12.21        7.85      7.92 o 
  10   3  14        0.70        6.97      8.06 o 
 -10   4  14       26.45       15.26      8.21 o 
  -9   4  14       10.25       10.18      7.41 o 
  -8   4  14       44.36       35.24      9.61 o 
  -7   4  14       20.72       17.27      4.39 o 
  -6   4  14       33.88       34.72     12.92 o 
  -5   4  14       10.07        2.13      3.90 o 
  -4   4  14       26.93       36.55      5.11 o 
  -3   4  14       84.52       83.27      5.73 o 
  -2   4  14       51.53       45.24      4.68 o 
  -1   4  14       22.29       24.15      3.41 o 
   0   4  14       14.47        8.65      2.79 o 
   1   4  14       22.38       24.49      4.05 o 
   2   4  14       51.49       51.60      8.36 o 
   3   4  14       84.66       90.23     10.88 o 
   4   4  14       27.06       36.54      5.26 o 
   5   4  14        9.99        7.47      3.82 o 
   6   4  14       33.76       33.17      4.91 o 
   7   4  14       20.77       24.67      4.73 o 
   8   4  14       44.29       35.83      5.11 o 
   9   4  14       10.25       10.09      8.91 o 
  10   4  14       26.50       16.49      9.52 o 
  -9   5  14       52.96       65.75      7.79 o 
  -8   5  14       35.05       37.39      9.18 o 
  -7   5  14        6.39        6.69      4.01 o 
  -6   5  14       16.17       15.82      4.18 o 
  -5   5  14        2.98        6.57      3.96 o 
  -4   5  14       39.39       34.78      7.42 o 
  -3   5  14       26.96       22.37      6.87 o 
  -2   5  14       70.80       71.60      5.48 o 
  -1   5  14       30.92       31.62      3.68 o 
   0   5  14       33.70       35.72      3.78 o 
   1   5  14       31.06       33.96      5.66 o 
   2   5  14       70.80       78.87      8.52 o 
   3   5  14       26.93       22.52      4.33 o 
   4   5  14       39.53       47.83     15.07 o 
   5   5  14        3.00        1.42      3.51 o 
   6   5  14       16.26       18.10      5.24 o 
   7   5  14        6.43        4.44      4.54 o 
   8   5  14       35.03       37.86      5.70 o 
   9   5  14       53.13       77.63      6.65 o 
  -9   6  14        8.53       11.63      5.41 o 
  -8   6  14       26.63       20.82      8.55 o 
  -7   6  14       46.50       57.38      5.96 o 
  -6   6  14        1.00       -3.33      3.62 o 
  -5   6  14        9.93       14.51      4.42 o 
  -4   6  14       19.83       31.97      6.36 o 
  -3   6  14       23.07       25.01      4.18 o 
  -2   6  14       59.49       47.10      4.97 o 
  -1   6  14       86.99       98.80      5.29 o 
   0   6  14       23.31       21.73      3.49 o 
   1   6  14       87.36       90.50      5.27 o 
   2   6  14       59.65       50.34      4.56 o 
   3   6  14       23.14       23.33      4.13 o 
   4   6  14       19.93       26.43      5.09 o 
   5   6  14        9.86       11.38      7.07 o 
   6   6  14        1.00       -0.46      3.63 o 
   7   6  14       46.50       62.32      6.43 o 
   8   6  14       26.69       22.37      5.35 o 
   9   6  14        8.55       13.70     13.28 o 
  -9   7  14       14.70       15.28      5.71 o 
  -8   7  14       35.62       47.70      5.68 o 
  -7   7  14       12.87       14.78      5.46 o 
  -6   7  14        3.17       -1.44      4.28 o 
  -5   7  14       16.77       16.56      4.18 o 
  -4   7  14        5.86        6.16      3.60 o 
  -3   7  14       69.11       76.30      6.01 o 
  -2   7  14       67.95       63.70      5.63 o 
  -1   7  14       37.72       35.90      4.04 o 
   0   7  14       65.06       70.50      4.88 o 
   1   7  14       37.75       40.13      4.37 o 
   2   7  14       67.91       67.38      5.08 o 
   3   7  14       69.00       59.89      5.44 o 
   4   7  14        5.85       12.51      3.93 o 
   5   7  14       16.83       23.76      4.36 o 
   6   7  14        3.15       10.80      4.36 o 
   7   7  14       12.92        3.13      8.42 o 
   8   7  14       35.65       37.61      6.06 o 
   9   7  14       14.70       19.32      5.45 o 
  -8   8  14        4.74        9.81      4.56 o 
  -7   8  14       35.98       40.84      5.81 o 
  -6   8  14        5.86        8.02      4.23 o 
  -5   8  14        9.90        7.16      3.84 o 
  -4   8  14       47.40       36.79      5.14 o 
  -3   8  14       41.18       35.64      5.01 o 
  -2   8  14       11.99       14.93      4.22 o 
  -1   8  14       60.27       79.83      5.21 o 
   0   8  14        1.56       -1.33      2.99 o 
   1   8  14       60.32       76.08      5.23 o 
   2   8  14       12.03       16.00      3.85 o 
   3   8  14       41.26       39.07      4.97 o 
   4   8  14       47.43       42.51      6.65 o 
   5   8  14        9.84        6.14      3.79 o 
   6   8  14        5.86        4.67      3.83 o 
   7   8  14       35.90       41.67      5.20 o 
   8   8  14        4.71        3.40      5.65 o 
  -8   9  14       23.59       21.88      6.15 o 
  -7   9  14        0.85        5.64      4.65 o 
  -6   9  14       12.91        5.07      7.96 o 
  -5   9  14        7.66        5.85      5.33 o 
  -4   9  14        0.73        0.54      3.47 o 
  -3   9  14       12.83        9.94      4.26 o 
  -2   9  14       55.21       55.93      5.78 o 
  -1   9  14       35.13       31.33      4.21 o 
   0   9  14       13.23       21.24      4.02 o 
   1   9  14       34.99       32.67      4.39 o 
   2   9  14       55.20       58.75      5.42 o 
   3   9  14       12.83       11.64      3.94 o 
   4   9  14        0.74        6.14      3.69 o 
   5   9  14        7.66        4.78      3.88 o 
   6   9  14       12.89       21.14      9.21 o 
   7   9  14        0.85        0.13      4.03 o 
   8   9  14       23.62       24.74      7.39 o 
  -7  10  14       28.77       24.71      7.22 o 
  -6  10  14        9.99       12.45      8.73 o 
  -5  10  14       12.34       11.35      4.41 o 
  -4  10  14        7.00        2.96      5.57 o 
  -3  10  14        0.58       -0.09      3.68 o 
  -2  10  14       56.13       59.00      6.03 o 
  -1  10  14       16.76       13.60      3.68 o 
   0  10  14        1.80        4.80      3.43 o 
   1  10  14       16.69       14.37      3.94 o 
   2  10  14       56.07       53.87      5.22 o 
   3  10  14        0.58        4.15      3.93 o 
   4  10  14        6.98       -1.62      4.44 o 
   5  10  14       12.40        4.04      4.14 o 
   6  10  14        9.97       15.78      4.79 o 
   7  10  14       28.74       39.27      5.94 o 
  -6  11  14       26.15       35.24      6.73 o 
  -5  11  14        6.94       11.32      4.54 o 
  -4  11  14        9.19       11.81      4.66 o 
  -3  11  14       20.93       29.98      5.40 o 
  -2  11  14       24.15       32.36      5.36 o 
  -1  11  14       15.54       17.67      4.89 o 
   0  11  14       20.32       20.57      4.27 o 
   1  11  14       15.54       14.71      4.23 o 
   2  11  14       24.12       17.63      4.40 o 
   3  11  14       20.89       37.85      5.44 o 
   4  11  14        9.20       14.16      4.63 o 
   5  11  14        6.96       17.06      4.86 o 
   6  11  14       26.23       34.12      5.59 o 
  -5  12  14       26.89       27.03      5.66 o 
  -4  12  14        5.28        6.49      4.78 o 
  -3  12  14        6.28        4.30      4.40 o 
  -2  12  14       12.62       19.68      5.14 o 
  -1  12  14       16.83       23.43     10.05 o 
   0  12  14        3.22        3.19      3.78 o 
   1  12  14       16.80       17.77      4.46 o 
   2  12  14       12.56       14.05      4.40 o 
   3  12  14        6.26       10.37      4.68 o 
   4  12  14        5.29       -0.30      4.33 o 
   5  12  14       26.91       29.43      6.42 o 
  -3  13  14        4.38       -2.04      4.18 o 
  -2  13  14       11.04       12.89      5.01 o 
  -1  13  14        2.79        4.51      4.46 o 
   0  13  14        0.54       -2.33      3.56 o 
   1  13  14        2.79        7.45      4.12 o 
   2  13  14       11.04       12.96      6.07 o 
   3  13  14        4.37        7.87      4.72 o 
   1   0  15        0.92        7.40      3.17 o 
   2   0  15       93.46      108.77      6.01 o 
   3   0  15       18.11       22.89      3.76 o 
   4   0  15       34.45       28.57      4.37 o 
   5   0  15        5.30        1.68      3.02 o 
   6   0  15      184.91      185.18      9.00 o 
   7   0  15        5.87        2.20      3.90 o 
   8   0  15        0.70        0.87      7.07 o 
   9   0  15        5.00       -3.97      6.65 o 
  10   0  15        4.11        3.12      8.40 o 
  -9   1  15        9.19       17.08      8.61 o 
  -8   1  15        3.30        0.49      6.82 o 
  -7   1  15       57.04       70.86      6.19 o 
  -6   1  15       17.01       23.15      4.73 o 
  -5   1  15       70.84       83.37      6.56 o 
  -4   1  15        7.29       10.73      3.45 o 
  -3   1  15        0.85       -2.01      2.58 o 
  -2   1  15       41.93       44.97      4.36 o 
  -1   1  15      125.67      119.39      5.37 o 
   0   1  15       12.51       13.78      3.66 o 
   1   1  15      125.94      118.05      6.33 o 
   2   1  15       41.79       50.78      4.62 o 
   3   1  15        0.85        5.24      3.26 o 
   4   1  15        7.32        8.47      3.44 o 
   5   1  15       70.79       75.13      5.65 o 
   6   1  15       17.04       11.19      4.39 o 
   7   1  15       57.20       77.61     12.10 o 
   8   1  15        3.31        2.66      7.66 o 
   9   1  15        9.20       10.79      8.25 o 
  -9   2  15        2.68       13.26      8.21 o 
  -8   2  15       91.79      115.81     13.60 o 
  -7   2  15       24.18       24.77      4.82 o 
  -6   2  15      161.85      148.87     21.18 o 
  -5   2  15       14.96       13.96      4.29 o 
  -4   2  15        7.91        9.41      5.90 o 
  -3   2  15        1.38        4.10      3.87 o 
  -2   2  15       37.46       48.36      4.78 o 
  -1   2  15      104.00      102.75      6.10 o 
   0   2  15        0.98        3.30      3.11 o 
   1   2  15      103.88      113.94      6.31 o 
   2   2  15       37.60       42.40      8.38 o 
   3   2  15        1.38        4.67      4.95 o 
   4   2  15        7.94        7.61      3.51 o 
   5   2  15       15.00        8.25      3.59 o 
   6   2  15      161.99      143.22     16.85 o 
   7   2  15       24.17       29.11      8.47 o 
   8   2  15       91.74      110.06      8.49 o 
   9   2  15        2.67        0.82      6.88 o 
  -9   3  15       35.53       34.22      9.99 o 
  -8   3  15       11.96       11.84      7.37 o 
  -7   3  15       78.83       76.48      6.96 o 
  -6   3  15       10.98       15.29      4.33 o 
  -5   3  15        2.19        6.60      3.74 o 
  -4   3  15       22.95       19.48      4.69 o 
  -3   3  15       50.41       43.56      4.86 o 
  -2   3  15       61.64       66.31      6.45 o 
  -1   3  15        8.57       14.24      3.21 o 
   0   3  15       19.48       15.02      3.76 o 
   1   3  15        8.54       14.38      3.75 o 
   2   3  15       61.62       59.77      6.51 o 
   3   3  15       50.43       41.80      5.18 o 
   4   3  15       22.90       24.37      4.22 o 
   5   3  15        2.22        2.43      3.78 o 
   6   3  15       10.98       16.09      4.42 o 
   7   3  15       78.95       81.31      6.57 o 
   8   3  15       11.97        6.30      4.03 o 
   9   3  15       35.46       36.14     11.23 o 
  -9   4  15       15.59       21.56      9.35 o 
  -8   4  15       38.96       38.42      9.67 o 
  -7   4  15       14.66       25.98     10.45 o 
  -6   4  15        7.95        6.23      3.98 o 
  -5   4  15        6.27        0.14      4.69 o 
  -4   4  15       20.46       27.10      4.91 o 
  -3   4  15       15.19       19.87      5.84 o 
  -2   4  15        4.12       12.95      3.83 o 
  -1   4  15       24.36       22.26      3.53 o 
   0   4  15       18.48       18.83      3.41 o 
   1   4  15       24.30       21.39      4.30 o 
   2   4  15        4.06        9.69      4.88 o 
   3   4  15       15.19       20.09      4.24 o 
   4   4  15       20.34       25.66      4.40 o 
   5   4  15        6.24        7.04      3.99 o 
   6   4  15        7.92        9.37      4.49 o 
   7   4  15       14.72       25.33     10.08 o 
   8   4  15       38.90       44.29     11.22 o 
   9   4  15       15.57       11.97      8.72 o 
  -9   5  15       12.26        4.94      8.42 o 
  -8   5  15       14.03       19.13      8.57 o 
  -7   5  15        6.28        6.48      4.28 o 
  -6   5  15        6.91        5.56      4.89 o 
  -5   5  15       63.69       57.79      6.45 o 
  -4   5  15       12.45        9.45      3.81 o 
  -3   5  15      118.63      104.02      6.59 o 
  -2   5  15       34.45       48.69      5.25 o 
  -1   5  15        5.81       10.64      3.19 o 
   0   5  15       49.31       49.73      4.38 o 
   1   5  15        5.75        7.54      3.05 o 
   2   5  15       34.33       46.21      5.18 o 
   3   5  15      118.66      106.24      6.81 o 
   4   5  15       12.51        2.22      4.09 o 
   5   5  15       63.62       52.55     10.32 o 
   6   5  15        6.89        9.23      4.48 o 
   7   5  15        6.26        0.25      3.92 o 
   8   5  15       14.02       15.89      4.93 o 
   9   5  15       12.28        5.51      8.51 o 
  -8   6  15        8.84       22.97      8.59 o 
  -7   6  15        0.15        0.05      6.84 o 
  -6   6  15       17.16       13.41      4.52 o 
  -5   6  15       35.48       24.45      5.14 o 
  -4   6  15       39.70       52.11      5.35 o 
  -3   6  15       21.44       29.70      5.07 o 
  -2   6  15      175.42      188.17     10.68 o 
  -1   6  15       89.71       90.92      5.32 o 
   0   6  15        4.37        5.16      3.19 o 
   1   6  15       89.66       90.91      5.50 o 
   2   6  15      175.40      204.29      9.28 o 
   3   6  15       21.45       16.51      5.27 o 
   4   6  15       39.65       52.79      6.57 o 
   5   6  15       35.18       31.87      5.71 o 
   6   6  15       17.16       10.69      4.64 o 
   7   6  15        0.14        2.89      4.53 o 
   8   6  15        8.85       10.36      4.97 o 
  -8   7  15       32.14       36.25      6.63 o 
  -7   7  15        2.72       10.08      4.60 o 
  -6   7  15        0.09       -3.91      3.91 o 
  -5   7  15       32.49       40.64     10.44 o 
  -4   7  15       10.39        9.74      4.17 o 
  -3   7  15       21.18       25.36      6.16 o 
  -2   7  15       29.86       41.94      7.65 o 
  -1   7  15       10.61       13.00      4.13 o 
   0   7  15       62.57       56.28      6.10 o 
   1   7  15       10.59        8.56      3.41 o 
   2   7  15       29.83       30.84      4.25 o 
   3   7  15       21.15       27.18      4.27 o 
   4   7  15       10.51        4.26      4.42 o 
   5   7  15       32.41       28.08      4.72 o 
   6   7  15        0.08       -2.23      4.03 o 
   7   7  15        2.71        6.99      4.73 o 
   8   7  15       32.12       42.07      6.29 o 
  -7   8  15        6.61        2.16      4.56 o 
  -6   8  15       13.20        7.20      4.68 o 
  -5   8  15        4.82        7.43      5.56 o 
  -4   8  15        2.99        3.79      3.88 o 
  -3   8  15        0.37       -3.32      3.32 o 
  -2   8  15       58.01       74.54      6.43 o 
  -1   8  15       38.14       48.20      5.66 o 
   0   8  15        1.37        3.82      3.12 o 
   1   8  15       38.06       45.68      4.77 o 
   2   8  15       57.94       64.85      5.30 o 
   3   8  15        0.37        0.80      3.30 o 
   4   8  15        2.99        6.13      3.84 o 
   5   8  15        4.88        8.06      4.53 o 
   6   8  15       13.18       12.72      4.31 o 
   7   8  15        6.63        4.92      4.15 o 
  -7   9  15       21.32       31.86      6.11 o 
  -6   9  15        0.16        5.37      6.80 o 
  -5   9  15        2.02        2.27      4.89 o 
  -4   9  15       13.85       15.71      4.62 o 
  -3   9  15        2.87       -0.48      3.80 o 
  -2   9  15       37.29       45.73      8.12 o 
  -1   9  15       36.95       46.21      7.44 o 
   0   9  15        3.68        6.44      3.55 o 
   1   9  15       37.02       44.48      4.93 o 
   2   9  15       37.32       39.83      7.36 o 
   3   9  15        2.89       -1.31      3.42 o 
   4   9  15       13.83       12.03      4.46 o 
   5   9  15        2.03        3.30      4.04 o 
   6   9  15        0.15       -3.70      3.70 o 
   7   9  15       21.34       16.87      5.00 o 
  -6  10  15       15.99       20.02      8.93 o 
  -5  10  15        9.40       15.45      4.76 o 
  -4  10  15       13.85       24.29      5.07 o 
  -3  10  15        1.64       -2.13      3.59 o 
  -2  10  15       13.27       13.22      6.51 o 
  -1  10  15        7.71       10.45      4.57 o 
   0  10  15       23.59       33.74      4.58 o 
   1  10  15        7.71        9.05      3.84 o 
   2  10  15       13.32        8.01      3.89 o 
   3  10  15        1.62       -0.11      3.63 o 
   4  10  15       13.90       15.75      4.62 o 
   5  10  15        9.44        8.94      4.73 o 
   6  10  15       16.01       16.12      5.09 o 
  -5  11  15       52.55       72.78      7.22 o 
  -4  11  15        8.87       10.46      4.89 o 
  -3  11  15        6.30        6.03      4.61 o 
  -2  11  15        0.52        3.77      5.13 o 
  -1  11  15       19.74       26.79      5.34 o 
   0  11  15        6.46        0.79      3.83 o 
   1  11  15       19.66       12.84      4.23 o 
   2  11  15        0.52        2.21      3.86 o 
   3  11  15        6.32       -0.05      5.59 o 
   4  11  15        8.89        1.24      4.22 o 
   5  11  15       52.63       57.42      7.67 o 
  -3  12  15        0.34       -0.80      5.00 o 
  -2  12  15       21.26       18.84      5.20 o 
  -1  12  15       10.13       11.70      5.01 o 
   0  12  15       42.21       32.72      6.25 o 
   1  12  15       10.13        7.44      4.14 o 
   2  12  15       21.16       12.28      4.58 o 
   3  12  15        0.34       -0.56      3.88 o 
   0   0  16        0.20       -2.28      6.16 o 
   1   0  16        0.88       -2.25      2.85 o 
   2   0  16        1.00        4.13      4.72 o 
   3   0  16        0.22       -1.86      3.07 o 
   4   0  16        4.43       12.54      3.66 o 
   5   0  16       10.34       -0.38      5.31 o 
   6   0  16        0.11       -4.34      4.35 o 
   7   0  16        0.01       -0.82      3.89 o 
   8   0  16        7.89        8.28      8.17 o 
   9   0  16       55.60       65.11     12.35 o 
  -9   1  16        1.50        1.56      8.19 o 
  -8   1  16       10.56       13.19      8.89 o 
  -7   1  16       39.14       47.26     13.23 o 
  -6   1  16       14.46       10.64      8.98 o 
  -5   1  16       61.29       66.85      8.54 o 
  -4   1  16       42.16       52.30      6.07 o 
  -3   1  16       29.42       35.35      4.22 o 
  -2   1  16        0.80       -1.86      2.77 o 
  -1   1  16       10.80       11.97      3.12 o 
   0   1  16       38.31       45.05      4.86 o 
   1   1  16       10.77       22.11      4.07 o 
   2   1  16        0.82       -0.80      3.07 o 
   3   1  16       29.41       34.02      4.98 o 
   4   1  16       42.29       40.81      4.64 o 
   5   1  16       61.38       65.05      5.38 o 
   6   1  16       14.36        9.80     11.41 o 
   7   1  16       39.16       40.02      5.76 o 
   8   1  16       10.56        7.14      7.94 o 
   9   1  16        1.50       10.89      9.16 o 
  -9   2  16       67.14       69.38     12.88 o 
  -8   2  16        0.32       -1.16      7.43 o 
  -7   2  16        2.35       10.79      4.44 o 
  -6   2  16       15.59        7.17      4.61 o 
  -5   2  16        0.75       -3.63      3.63 o 
  -4   2  16       16.03        6.81      4.29 o 
  -3   2  16       25.49       25.12      5.18 o 
  -2   2  16        3.71        5.67      3.61 o 
  -1   2  16      146.31      145.46      9.13 o 
   0   2  16       44.64       43.74      9.35 o 
   1   2  16      146.04      133.40     10.59 o 
   2   2  16        3.72        8.61      3.57 o 
   3   2  16       25.46       30.57      6.92 o 
   4   2  16       15.95       13.89      3.94 o 
   5   2  16        0.78       -0.02      4.12 o 
   6   2  16       15.64        3.46      5.97 o 
   7   2  16        2.34        2.92      4.06 o 
   8   2  16        0.32       -6.61      6.61 o 
   9   2  16       67.14       70.62     13.15 o 
  -8   3  16       17.82       16.68      8.74 o 
  -7   3  16        4.10        2.97      5.15 o 
  -6   3  16       27.95       33.54      5.42 o 
  -5   3  16       42.31       36.45      5.93 o 
  -4   3  16        5.67        5.21      5.40 o 
  -3   3  16        9.75        6.94      7.91 o 
  -2   3  16       55.19       51.97      5.39 o 
  -1   3  16       49.16       44.72      5.20 o 
   0   3  16       27.62       43.49      5.82 o 
   1   3  16       49.03       49.31      5.25 o 
   2   3  16       55.17       49.30      5.09 o 
   3   3  16        9.79        6.24      9.27 o 
   4   3  16        5.66        9.76      3.94 o 
   5   3  16       42.38       35.59      5.01 o 
   6   3  16       27.86       35.16      6.73 o 
   7   3  16        4.06       -0.67      4.60 o 
   8   3  16       17.82       19.81      4.96 o 
  -8   4  16       20.35       34.62     10.07 o 
  -7   4  16        1.75       -0.73      4.08 o 
  -6   4  16        6.74        7.13      8.17 o 
  -5   4  16       12.72       17.06      4.97 o 
  -4   4  16       32.01       53.89     11.42 o 
  -3   4  16      158.60      194.56     10.01 o 
  -2   4  16       32.70       38.48      4.99 o 
  -1   4  16       17.68       12.37      3.98 o 
   0   4  16        4.83        2.01      3.11 o 
   1   4  16       17.68       19.03      4.32 o 
   2   4  16       32.59       33.31      4.89 o 
   3   4  16      158.70      178.18      8.32 o 
   4   4  16       31.97       38.89      5.09 o 
   5   4  16       12.66        5.89      5.49 o 
   6   4  16        6.74       12.31      7.05 o 
   7   4  16        1.76        4.34      6.86 o 
   8   4  16       20.29       25.91      5.49 o 
  -8   5  16        3.72        5.38      7.60 o 
  -7   5  16        9.88        2.31      4.28 o 
  -6   5  16        6.60        6.20      4.56 o 
  -5   5  16       20.06       23.91      5.39 o 
  -4   5  16       17.96       19.84      5.09 o 
  -3   5  16       14.75       20.60      4.60 o 
  -2   5  16       27.16       27.35      4.77 o 
  -1   5  16      163.64      184.33      8.43 o 
   0   5  16        7.65       -0.41      2.94 o 
   1   5  16      163.61      185.58      7.31 o 
   2   5  16       27.10       36.62      4.35 o 
   3   5  16       14.75       25.97      6.64 o 
   4   5  16       17.94       22.65      4.91 o 
   5   5  16       19.93       20.33      5.02 o 
   6   5  16        6.59        4.78      4.34 o 
   7   5  16        9.85       11.47      5.68 o 
   8   5  16        3.73       -4.19      4.19 o 
  -8   6  16       15.66       18.79      8.76 o 
  -7   6  16        5.69        5.90      4.79 o 
  -6   6  16       53.35       75.90     12.95 o 
  -5   6  16       17.32       14.88      5.16 o 
  -4   6  16       21.17       21.24      6.81 o 
  -3   6  16       75.07       77.15      6.40 o 
  -2   6  16       42.33       50.81      7.16 o 
  -1   6  16       31.23       30.71      5.10 o 
   0   6  16        0.00        6.09      3.31 o 
   1   6  16       31.16       35.60      4.91 o 
   2   6  16       42.39       46.05      4.67 o 
   3   6  16       75.01       81.78      5.56 o 
   4   6  16       21.05       20.81     10.84 o 
   5   6  16       17.30       22.07     12.60 o 
   6   6  16       53.32       53.10      9.70 o 
   7   6  16        5.66        4.82      4.74 o 
   8   6  16       15.63       15.61      5.59 o 
  -7   7  16       57.04       56.33      6.99 o 
  -6   7  16       17.74       16.58      5.42 o 
  -5   7  16       18.26       12.48      4.76 o 
  -4   7  16       17.24       16.17      4.25 o 
  -3   7  16        9.83        5.09      4.03 o 
  -2   7  16       44.33       33.09      5.26 o 
  -1   7  16       92.00      109.31      9.69 o 
   0   7  16       20.16       25.52      4.03 o 
   1   7  16       91.99      104.60      6.18 o 
   2   7  16       44.31       36.72      4.77 o 
   3   7  16        9.85        6.57      3.56 o 
   4   7  16       17.27       13.50      4.09 o 
   5   7  16       18.25       17.21      4.57 o 
   6   7  16       17.71       16.96      4.76 o 
   7   7  16       57.11       64.19     10.88 o 
  -6   8  16       23.75       23.53      5.75 o 
  -5   8  16       10.62       22.70      5.07 o 
  -4   8  16       16.17       20.45      4.99 o 
  -3   8  16        2.47       -2.59      3.69 o 
  -2   8  16       68.32       63.24      9.99 o 
  -1   8  16       17.58       20.68      4.86 o 
   0   8  16        5.77       -0.47      7.00 o 
   1   8  16       17.51       27.67      5.69 o 
   2   8  16       68.37       63.48      5.95 o 
   3   8  16        2.47        5.71      4.19 o 
   4   8  16       16.23       14.53      4.74 o 
   5   8  16       10.64       16.78      4.52 o 
   6   8  16       23.83       28.80      5.36 o 
  -6   9  16        4.53        2.28      5.15 o 
  -5   9  16       12.23        5.55      4.65 o 
  -4   9  16       12.44       13.39      4.95 o 
  -3   9  16       41.95       44.41      6.02 o 
  -2   9  16       22.48       21.90      6.13 o 
  -1   9  16        4.05        4.29      6.17 o 
   0   9  16       37.26       44.45      5.97 o 
   1   9  16        4.05        9.88      3.80 o 
   2   9  16       22.44       35.87      4.78 o 
   3   9  16       41.89       35.11      5.08 o 
   4   9  16       12.46        9.16      6.45 o 
   5   9  16       12.29        8.29      4.71 o 
   6   9  16        4.55        4.53      5.35 o 
  -5  10  16        9.46        2.48      8.65 o 
  -4  10  16        6.16        6.64      4.46 o 
  -3  10  16        4.35       10.77      4.36 o 
  -2  10  16       16.61       10.58      5.67 o 
  -1  10  16       24.63       32.62      6.39 o 
   0  10  16       14.68       18.89      5.65 o 
   1  10  16       24.61       25.40      4.44 o 
   2  10  16       16.64       19.22      4.47 o 
   3  10  16        4.35       -2.50      3.76 o 
   4  10  16        6.15        5.07      7.52 o 
   5  10  16        9.45       18.12      5.17 o 
  -3  11  16        8.67        5.29      4.71 o 
  -2  11  16       18.69       18.51      7.17 o 
  -1  11  16        1.57        3.07      4.32 o 
   0  11  16       33.96       39.77      6.28 o 
   1  11  16        1.57        4.42      3.93 o 
   2  11  16       18.74       15.62      4.56 o 
   3  11  16        8.67       10.61      4.47 o 
   1   0  17      108.82      110.34      9.75 o 
   2   0  17       40.48       51.42      5.09 o 
   3   0  17       23.35       30.50      8.19 o 
   4   0  17       17.70       21.12      9.38 o 
   5   0  17        2.70       -3.39      4.41 o 
   6   0  17        0.62       -1.06      3.97 o 
   7   0  17       21.77       23.93     11.40 o 
   8   0  17        2.10        7.35      8.34 o 
  -8   1  17        9.16       10.43      8.49 o 
  -7   1  17       20.26       20.74      5.23 o 
  -6   1  17       14.76       14.83      4.80 o 
  -5   1  17        9.18       10.22      4.68 o 
  -4   1  17        0.19        6.42      4.56 o 
  -3   1  17       15.61       13.26      4.73 o 
  -2   1  17       34.78       37.39     14.36 o 
  -1   1  17       98.65      100.16     13.58 o 
   0   1  17       19.56       25.56      4.58 o 
   1   1  17       98.47      102.98      7.28 o 
   2   1  17       34.78       40.58      6.32 o 
   3   1  17       15.52       21.99      4.17 o 
   4   1  17        0.18        3.73      3.46 o 
   5   1  17        9.25       11.85     16.90 o 
   6   1  17       14.72       12.47      4.85 o 
   7   1  17       20.19        8.57      4.90 o 
   8   1  17        9.17        9.65      8.93 o 
  -8   2  17       11.52        7.18      8.47 o 
  -7   2  17        7.39        1.57      4.31 o 
  -6   2  17       29.53       31.16      5.78 o 
  -5   2  17       16.31        7.78     11.60 o 
  -4   2  17        0.33       -0.65      5.84 o 
  -3   2  17        4.85        4.15      4.21 o 
  -2   2  17       17.05       22.21      5.41 o 
  -1   2  17       55.86       55.66      5.63 o 
   0   2  17        0.00        3.79      3.56 o 
   1   2  17       56.00       50.96      5.28 o 
   2   2  17       16.92       25.37      4.51 o 
   3   2  17        4.83        5.41      3.54 o 
   4   2  17        0.34        5.75      3.57 o 
   5   2  17       16.15       19.89      4.16 o 
   6   2  17       29.50       42.05      6.10 o 
   7   2  17        7.36        6.42      4.52 o 
   8   2  17       11.52       19.65      9.92 o 
  -8   3  17       11.08        8.17      8.91 o 
  -7   3  17        4.19        4.34      4.54 o 
  -6   3  17        0.63       -5.40      5.40 o 
  -5   3  17        5.90        3.30      6.18 o 
  -4   3  17        0.46        2.32      4.46 o 
  -3   3  17        4.20        8.87      4.49 o 
  -2   3  17       73.51       82.20      6.42 o 
  -1   3  17       80.20       61.69      6.92 o 
   0   3  17        0.12        3.75      3.70 o 
   1   3  17       80.24       65.14      5.94 o 
   2   3  17       73.45       64.73      5.80 o 
   3   3  17        4.18       13.28      4.05 o 
   4   3  17        0.47        1.24      6.41 o 
   5   3  17        5.86        7.07      3.93 o 
   6   3  17        0.62       -5.05      5.05 o 
   7   3  17        4.17        4.22      4.71 o 
   8   3  17       11.06       14.52     10.07 o 
  -7   4  17       19.62       14.92      5.24 o 
  -6   4  17        2.15        3.14      4.62 o 
  -5   4  17        7.20        6.37      4.51 o 
  -4   4  17       43.65       35.68      5.95 o 
  -3   4  17        6.53       10.92      5.25 o 
  -2   4  17        4.95        0.91      4.49 o 
  -1   4  17       32.01       22.93      4.63 o 
   0   4  17       28.70       27.29      4.82 o 
   1   4  17       32.09       33.57      5.53 o 
   2   4  17        4.92        4.39      3.86 o 
   3   4  17        6.49        4.14      3.76 o 
   4   4  17       43.64       39.86      5.29 o 
   5   4  17        7.28        0.44      5.19 o 
   6   4  17        2.12       -1.59      3.87 o 
   7   4  17       19.64       23.20      5.57 o 
  -7   5  17        9.68       15.14      5.44 o 
  -6   5  17       29.71       29.20      7.67 o 
  -5   5  17       33.74       21.94      7.76 o 
  -4   5  17        2.03       -0.28      8.98 o 
  -3   5  17       40.84       51.98      5.95 o 
  -2   5  17       33.62       24.73      5.11 o 
  -1   5  17       26.59       17.89      4.35 o 
   0   5  17        5.72       12.47      4.19 o 
   1   5  17       26.63       21.68      7.26 o 
   2   5  17       33.66       40.10      5.09 o 
   3   5  17       40.91       56.98      6.05 o 
   4   5  17        2.04        1.65      3.61 o 
   5   5  17       33.87       19.95      6.87 o 
   6   5  17       29.81       25.18      5.81 o 
   7   5  17        9.72       16.47      5.45 o 
  -6   6  17        0.71       -2.08      4.76 o 
  -5   6  17       25.38       25.73     10.15 o 
  -4   6  17       23.50       27.59      5.17 o 
  -3   6  17        6.79        9.62      4.41 o 
  -2   6  17       25.85       42.32      5.64 o 
  -1   6  17       11.77       16.50      4.79 o 
   0   6  17       79.36       57.84      7.63 o 
   1   6  17       11.80        6.04      3.66 o 
   2   6  17       25.85       34.73      4.54 o 
   3   6  17        6.75        9.33      3.75 o 
   4   6  17       23.54       30.15      6.18 o 
   5   6  17       25.40       11.33      4.82 o 
   6   6  17        0.71        3.08      4.61 o 
  -6   7  17        3.60        9.05      5.13 o 
  -5   7  17        9.59       13.72      5.38 o 
  -4   7  17        7.78        2.80      4.15 o 
  -3   7  17       17.69       28.56      5.31 o 
  -2   7  17       27.36       26.31      5.25 o 
  -1   7  17       28.17       39.38      6.02 o 
   0   7  17       14.09       11.55      4.36 o 
   1   7  17       28.22       37.53      4.71 o 
   2   7  17       27.31       31.28      4.60 o 
   3   7  17       17.61       18.35      4.19 o 
   4   7  17        7.77        8.33      4.55 o 
   5   7  17        9.62        6.29      4.04 o 
   6   7  17        3.63        7.57      4.60 o 
  -5   8  17       22.60       25.68      6.13 o 
  -4   8  17        0.11       -0.99      4.00 o 
  -3   8  17       11.10       10.16      4.58 o 
  -2   8  17       25.84       38.82      5.79 o 
  -1   8  17        5.11       10.31      4.63 o 
   0   8  17        0.22        3.76      4.04 o 
   1   8  17        5.09        3.43      3.71 o 
   2   8  17       25.85       30.63      5.23 o 
   3   8  17       11.10       10.39      5.18 o 
   4   8  17        0.11        5.29      3.86 o 
   5   8  17       22.57       18.36      6.18 o 
  -4   9  17       18.06       21.91      7.10 o 
  -3   9  17        7.72        7.19      4.81 o 
  -2   9  17       11.13        9.92      4.78 o 
  -1   9  17       55.00       48.10      6.35 o 
   0   9  17       10.75       12.87      4.92 o 
   1   9  17       54.93       48.37      6.51 o 
   2   9  17       11.14        3.27      3.82 o 
   3   9  17        7.68        4.73      3.98 o 
   4   9  17       18.05       19.31      4.74 o 
  -3  10  17        1.39        2.02      4.43 o 
  -2  10  17       35.56       32.67      6.05 o 
  -1  10  17       21.01       18.81      6.51 o 
   0  10  17       10.36        1.27      4.60 o 
   1  10  17       20.95       25.76      5.49 o 
   2  10  17       35.50       38.60      5.24 o 
   3  10  17        1.37        9.33      5.33 o 
   0   0  18        0.09       -5.78      5.78 o 
   1   0  18       37.71       50.07      5.55 o 
   2   0  18        0.54        5.85      4.55 o 
   3   0  18       37.43       49.52      6.85 o 
   4   0  18       75.23       95.09      8.22 o 
   5   0  18        5.52        2.01      4.78 o 
   6   0  18       68.51       81.52     10.58 o 
   7   0  18        0.03       10.39      5.19 o 
  -7   1  18       24.49       26.25      5.85 o 
  -6   1  18       29.03       38.67      6.43 o 
  -5   1  18       15.68       13.98      5.43 o 
  -4   1  18       25.35       25.46      6.09 o 
  -3   1  18        0.70        7.83      4.83 o 
  -2   1  18       35.06       36.51      7.17 o 
  -1   1  18        1.12        1.35      4.70 o 
   0   1  18        0.40       -3.50      3.50 o 
   1   1  18        1.11        2.53      3.63 o 
   2   1  18       35.08       46.43      7.33 o 
   3   1  18        0.68       -4.86      4.86 o 
   4   1  18       25.28       22.09      5.83 o 
   5   1  18       15.70       15.16      5.24 o 
   6   1  18       29.13       51.52      7.06 o 
   7   1  18       24.49       34.99      6.26 o 
  -7   2  18       13.16       11.99      8.15 o 
  -6   2  18       60.78       91.66      8.81 o 
  -5   2  18       27.56       28.55      5.98 o 
  -4   2  18        3.15        4.96      5.47 o 
  -3   2  18       12.96       20.37      5.39 o 
  -2   2  18       44.75       50.19      7.10 o 
  -1   2  18       16.28       16.30      4.60 o 
   0   2  18        6.09        8.43      4.77 o 
   1   2  18       16.31       25.86      4.93 o 
   2   2  18       44.84       60.77      5.84 o 
   3   2  18       13.01       16.46      5.38 o 
   4   2  18        3.18        9.91      5.06 o 
   5   2  18       27.55       31.40      6.04 o 
   6   2  18       60.94       66.11      7.56 o 
   7   2  18       13.15        6.20      5.15 o 
  -6   3  18       15.02       27.09      6.24 o 
  -5   3  18       30.26       36.05      8.55 o 
  -4   3  18       26.63       32.49     13.80 o 
  -3   3  18       24.84       20.62      9.80 o 
  -2   3  18       23.62       22.71      5.95 o 
  -1   3  18        7.35        8.19      4.85 o 
   0   3  18        1.41        1.24      3.84 o 
   1   3  18        7.38       11.35      4.24 o 
   2   3  18       23.68       22.70      4.90 o 
   3   3  18       24.95       24.67      6.79 o 
   4   3  18       26.58       33.73      5.11 o 
   5   3  18       30.33       45.12      6.67 o 
   6   3  18       15.06       20.95      9.82 o 
  -6   4  18        9.12       -0.44      4.83 o 
  -5   4  18        6.33       15.43      5.74 o 
  -4   4  18       21.14       18.57      5.77 o 
  -3   4  18       20.13       12.95      5.43 o 
  -2   4  18        5.00        2.59      4.19 o 
  -1   4  18        0.86        0.37      5.56 o 
   0   4  18       93.26      104.51      7.43 o 
   1   4  18        0.89       10.39      4.15 o 
   2   4  18        5.00        1.90      6.45 o 
   3   4  18       20.13       22.44      4.75 o 
   4   4  18       21.19       24.84      4.99 o 
   5   4  18        6.29        7.06      4.56 o 
   6   4  18        9.16       16.15      5.56 o 
  -6   5  18        7.17       10.11      6.13 o 
  -5   5  18        6.18        8.77      4.80 o 
  -4   5  18        1.57       -4.44      4.44 o 
  -3   5  18       13.76       17.95      4.90 o 
  -2   5  18       13.75       18.38      4.72 o 
  -1   5  18       48.72       53.63      6.24 o 
   0   5  18        4.13        1.00      5.77 o 
   1   5  18       48.57       51.10      6.64 o 
   2   5  18       13.73        9.64      3.72 o 
   3   5  18       13.78       15.01      4.02 o 
   4   5  18        1.57        3.83      5.38 o 
   5   5  18        6.18        2.74      4.33 o 
   6   5  18        7.15        6.39      5.70 o 
  -5   6  18        6.07        8.27      6.23 o 
  -4   6  18       17.79       14.64      5.75 o 
  -3   6  18       19.51       15.58      6.35 o 
  -2   6  18       27.30       23.20      5.34 o 
  -1   6  18       25.92       39.92      5.98 o 
   0   6  18        0.04        0.74      6.73 o 
   1   6  18       25.92       42.93      8.13 o 
   2   6  18       27.27       27.98      4.61 o 
   3   6  18       19.59       24.71      4.54 o 
   4   6  18       17.75       24.05      4.54 o 
   5   6  18        6.09        4.20      4.77 o 
  -4   7  18       35.10       48.43      8.83 o 
  -3   7  18        7.84       10.25      5.02 o 
  -2   7  18       23.05       28.33      6.33 o 
  -1   7  18       11.19       16.12      7.66 o 
   0   7  18        0.27        3.21      4.08 o 
   1   7  18       11.18        8.24      6.05 o 
   2   7  18       23.03       24.44      6.29 o 
   3   7  18        7.83        4.92      3.80 o 
   4   7  18       35.07       48.64      6.22 o 
  -3   8  18       21.82       24.88      5.32 o 
  -2   8  18       12.26       21.87      5.48 o 
  -1   8  18       46.03       51.92      6.62 o 
   0   8  18       64.43       70.83      7.07 o 
   1   8  18       46.09       56.50      6.69 o 
   2   8  18       12.21       19.21      5.29 o 
   3   8  18       21.82       20.84      5.07 o 
  -2   9  18        7.80        6.91      5.46 o 
  -1   9  18       13.53       16.90      5.32 o 
   0   9  18       10.21       16.24      5.38 o 
   1   9  18       13.53        8.52      5.07 o 
   2   9  18        7.79        0.78      5.55 o 
   1   0  19        5.57        4.00      5.13 o 
   2   0  19       41.18       44.65      7.16 o 
   3   0  19       21.80       26.78      6.11 o 
   4   0  19       31.95       41.84      6.99 o 
   5   0  19        4.59       -0.73      4.55 o 
  -5   1  19        0.13       -4.44      4.44 o 
  -4   1  19        2.89        4.86      5.02 o 
  -3   1  19       26.31       20.14      6.20 o 
  -2   1  19        8.19       10.48      5.55 o 
  -1   1  19       43.05       50.34     11.77 o 
   0   1  19       16.75       10.96      5.72 o 
   1   1  19       43.14       53.26      6.01 o 
   2   1  19        8.14        4.14      5.14 o 
   3   1  19       26.35       24.14      6.32 o 
   4   1  19        2.90        8.32      5.40 o 
   5   1  19        0.13        2.32      4.98 o 
  -5   2  19       11.46        6.17      5.31 o 
  -4   2  19       19.77       18.07      8.73 o 
  -3   2  19       19.94       20.18      6.30 o 
  -2   2  19        3.46       13.81      7.75 o 
  -1   2  19       54.97       51.57      7.39 o 
   0   2  19       45.50       80.53      6.84 o 
   1   2  19       54.83       62.27     11.35 o 
   2   2  19        3.49       19.47      4.68 o 
   3   2  19       19.85       28.30      6.54 o 
   4   2  19       19.81       22.02      6.10 o 
   5   2  19       11.51        7.86      5.71 o 
  -5   3  19        1.70       -4.38      4.86 o 
  -4   3  19        1.15        1.34      9.74 o 
  -3   3  19       12.44       17.54      5.94 o 
  -2   3  19        6.34        4.89      5.39 o 
  -1   3  19       55.60       53.31      6.30 o 
   0   3  19      101.22      115.74      7.77 o 
   1   3  19       55.54       54.84      6.14 o 
   2   3  19        6.35        1.34      5.95 o 
   3   3  19       12.52       17.94      4.91 o 
   4   3  19        1.17        8.56      8.49 o 
   5   3  19        1.70        4.37      8.47 o 
  -5   4  19       20.89       41.11      7.00 o 
  -4   4  19        2.36        2.09      4.89 o 
  -3   4  19       21.22       35.87     11.00 o 
  -2   4  19       21.72       19.45      6.80 o 
  -1   4  19       15.07       18.75      4.97 o 
   0   4  19       25.63       26.20      5.45 o 
   1   4  19       15.01       24.37      5.80 o 
   2   4  19       21.66       30.06      6.32 o 
   3   4  19       21.12       39.68      7.41 o 
   4   4  19        2.33        1.47      8.76 o 
   5   4  19       20.89       22.57      6.15 o 
  -4   5  19        2.82        7.61      7.25 o 
  -3   5  19       29.00       29.18      6.59 o 
  -2   5  19       44.42       53.30      6.44 o 
  -1   5  19       27.95       36.36      5.91 o 
   0   5  19       59.36       64.89      6.87 o 
   1   5  19       27.90       33.67      8.66 o 
   2   5  19       44.39       56.06      8.73 o 
   3   5  19       28.97       37.00      4.89 o 
   4   5  19        2.81       10.51      4.83 o 
  -3   6  19       21.60       27.58      9.26 o 
  -2   6  19       19.83       16.45      6.32 o 
  -1   6  19       13.18       13.91      4.96 o 
   0   6  19        5.16       15.47      4.95 o 
   1   6  19       13.22       15.25      4.99 o 
   2   6  19       19.85       29.89      6.79 o 
   3   6  19       21.56       27.12      4.79 o 
  -2   7  19       17.42       20.13      5.48 o 
  -1   7  19       19.20       16.24      5.12 o 
   0   7  19        2.78       17.08      5.18 o 
   1   7  19       19.12       13.66      5.20 o 
   2   7  19       17.44       18.85      5.56 o 
   0   0  20      146.72      122.71     14.04 o 
   1   0  20        2.66        2.58      5.17 o 
   2   0  20       66.75       65.32     13.82 o 
   3   0  20        8.22        7.18      5.81 o 
   4   0  20        6.60        9.93      5.76 o 
  -4   1  20        8.46       13.09      5.96 o 
  -3   1  20       28.43       26.83      6.56 o 
  -2   1  20        3.15        8.75      5.75 o 
  -1   1  20       41.05       49.82      7.49 o 
   0   1  20        0.45       -0.79      5.09 o 
   1   1  20       41.11       43.71      7.38 o 
   2   1  20        3.12        1.22      5.23 o 
   3   1  20       28.43       31.18      6.83 o 
   4   1  20        8.46       22.42      6.48 o 
  -3   2  20       21.12       31.26      6.86 o 
  -2   2  20       34.62       40.62      7.51 o 
  -1   2  20       10.74        7.60      6.15 o 
   0   2  20       27.89       41.73      6.47 o 
   1   2  20       10.74        8.37      7.55 o 
   2   2  20       34.63       35.40      7.01 o 
   3   2  20       21.12       38.34      7.49 o 
  -3   3  20       28.96       35.29      7.06 o 
  -2   3  20        7.29        4.16      5.48 o 
  -1   3  20       17.55       13.87      7.53 o 
   0   3  20        4.62        3.25      4.28 o 
   1   3  20       17.56       21.39      6.43 o 
   2   3  20        7.25        7.62      5.69 o 
   3   3  20       28.88       16.97      6.17 o 
  -2   4  20        4.17        7.58      5.79 o 
  -1   4  20        0.39        2.48      4.68 o 
   0   4  20        4.67        1.66      5.23 o 
   1   4  20        0.39        9.32      5.53 o 
   2   4  20        4.17        8.92      6.63 o 
  -1   5  20       39.43       46.88      8.32 o 
   0   5  20       37.82       46.92      6.54 o 
   1   5  20       39.37       54.48      7.95 o 
                                                 
